# Supplementary material for: Spatiotemporal blocking of the bouncy particle sampler for efficient inference in state-space models
Source: Stat Comput. 2021 Sep 1;31(5):68. doi: 10.1007/s11222-021-10034-6 (PMC8408370; doi:10.1007/s11222-021-10034-6)
Supplement: Supplementary file 1 — Supplementary material 1 (txt 8 KB) [file 11222_2021_10034_MOESM1_ESM.txt]

2017-04-04
2017-04-05
2017-04-06
2017-04-07
2017-04-10
2017-04-11
2017-04-12
2017-04-13
2017-04-17
2017-04-18
2017-04-19
2017-04-20
2017-04-21
2017-04-24
2017-04-25
2017-04-26
2017-04-27
2017-04-28
2017-05-01
2017-05-02
2017-05-03
2017-05-04
2017-05-05
2017-05-08
2017-05-09
2017-05-10
2017-05-11
2017-05-12
2017-05-15
2017-05-16
2017-05-17
2017-05-18
2017-05-19
2017-05-22
2017-05-23
2017-05-24
2017-05-25
2017-05-26
2017-05-30
2017-05-31
2017-06-01
2017-06-02
2017-06-05
2017-06-06
2017-06-07
2017-06-08
2017-06-09
2017-06-12
2017-06-13
2017-06-14
2017-06-15
2017-06-16
2017-06-19
2017-06-20
2017-06-21
2017-06-22
2017-06-23
2017-06-26
2017-06-27
2017-06-28
2017-06-29
2017-06-30
2017-07-03
2017-07-05
2017-07-06
2017-07-07
2017-07-10
2017-07-11
2017-07-12
2017-07-13
2017-07-14
2017-07-17
2017-07-18
2017-07-19
2017-07-20
2017-07-21
2017-07-24
2017-07-25
2017-07-26
2017-07-27
2017-07-28
2017-07-31
2017-08-01
2017-08-02
2017-08-03
2017-08-04
2017-08-07
2017-08-08
2017-08-09
2017-08-10
2017-08-11
2017-08-14
2017-08-15
2017-08-16
2017-08-17
2017-08-18
2017-08-21
2017-08-22
2017-08-23
2017-08-24
2017-08-25
2017-08-28
2017-08-29
2017-08-30
2017-08-31
2017-09-01
2017-09-05
2017-09-06
2017-09-07
2017-09-08
2017-09-11
2017-09-12
2017-09-13
2017-09-14
2017-09-15
2017-09-18
2017-09-19
2017-09-20
2017-09-21
2017-09-22
2017-09-25
2017-09-26
2017-09-27
2017-09-28
2017-09-29
2017-10-02
2017-10-03
2017-10-04
2017-10-05
2017-10-06
2017-10-09
2017-10-10
2017-10-11
2017-10-12
2017-10-13
2017-10-16
2017-10-17
2017-10-18
2017-10-19
2017-10-20
2017-10-23
2017-10-24
2017-10-25
2017-10-26
2017-10-27
2017-10-30
2017-10-31
2017-11-01
2017-11-02
2017-11-03
2017-11-06
2017-11-07
2017-11-08
2017-11-09
2017-11-10
2017-11-13
2017-11-14
2017-11-15
2017-11-16
2017-11-17
2017-11-20
2017-11-21
2017-11-22
2017-11-24
2017-11-27
2017-11-28
2017-11-29
2017-11-30
2017-12-01
2017-12-04
2017-12-05
2017-12-06
2017-12-07
2017-12-08
2017-12-11
2017-12-12
2017-12-13
2017-12-14
2017-12-15
2017-12-18
2017-12-19
2017-12-20
2017-12-21
2017-12-22
2017-12-26
2017-12-27
2017-12-28
2017-12-29
2018-01-02
2018-01-03
2018-01-04
2018-01-05
2018-01-08
2018-01-09
2018-01-10
2018-01-11
2018-01-12
2018-01-16
2018-01-17
2018-01-18
2018-01-19
2018-01-22
2018-01-23
2018-01-24
2018-01-25
2018-01-26
2018-01-29
2018-01-30
2018-01-31
2018-02-01
2018-02-02
2018-02-05
2018-02-06
2018-02-07
2018-02-08
2018-02-09
2018-02-12
2018-02-13
2018-02-14
2018-02-15
2018-02-16
2018-02-20
2018-02-21
2018-02-22
2018-02-23
2018-02-26
2018-02-27
2018-02-28
2018-03-01
2018-03-02
2018-03-05
2018-03-06
2018-03-07
2018-03-08
2018-03-09
2018-03-12
2018-03-13
2018-03-14
2018-03-15
2018-03-16
2018-03-19
2018-03-20
2018-03-21
2018-03-22
2018-03-23
2018-03-26
2018-03-27
2018-03-28
2018-03-29
2018-04-02
2018-04-03
2018-04-04
2018-04-05
2018-04-06
2018-04-09
2018-04-10
2018-04-11
2018-04-12
2018-04-13
2018-04-16
2018-04-17
2018-04-18
2018-04-19
2018-04-20
2018-04-23
2018-04-24
2018-04-25
2018-04-26
2018-04-27
2018-04-30
2018-05-01
2018-05-02
2018-05-03
2018-05-04
2018-05-07
2018-05-08
2018-05-09
2018-05-10
2018-05-11
2018-05-14
2018-05-15
2018-05-16
2018-05-17
2018-05-18
2018-05-21
2018-05-22
2018-05-23
2018-05-24
2018-05-25
2018-05-29
2018-05-30
2018-05-31
2018-06-01
2018-06-04
2018-06-05
2018-06-06
2018-06-07
2018-06-08
2018-06-11
2018-06-12
2018-06-13
2018-06-14
2018-06-15
2018-06-18
2018-06-19
2018-06-20
2018-06-21
2018-06-22
2018-06-25
2018-06-26
2018-06-27
2018-06-28
2018-06-29
2018-07-02
2018-07-03
2018-07-05
2018-07-06
2018-07-09
2018-07-10
2018-07-11
2018-07-12
2018-07-13
2018-07-16
2018-07-17
2018-07-18
2018-07-19
2018-07-20
2018-07-23
2018-07-24
2018-07-25
2018-07-26
2018-07-27
2018-07-30
2018-07-31
2018-08-01
2018-08-02
2018-08-03
2018-08-06
2018-08-07
2018-08-08
2018-08-09
2018-08-10
2018-08-13
2018-08-14
2018-08-15
2018-08-16
2018-08-17
2018-08-20
2018-08-21
2018-08-22
2018-08-23
2018-08-24
2018-08-27
2018-08-28
2018-08-29
2018-08-30
2018-08-31
2018-09-04
2018-09-05
2018-09-06
2018-09-07
2018-09-10
2018-09-11
2018-09-12
2018-09-13
2018-09-14
2018-09-17
2018-09-18
2018-09-19
2018-09-20
2018-09-21
2018-09-24
2018-09-25
2018-09-26
2018-09-27
2018-09-28
2018-10-01
2018-10-02
2018-10-03
2018-10-04
2018-10-05
2018-10-08
2018-10-09
2018-10-10
2018-10-11
2018-10-12
2018-10-15
2018-10-16
2018-10-17
2018-10-18
2018-10-19
2018-10-22
2018-10-23
2018-10-24
2018-10-25
2018-10-26
2018-10-29
2018-10-30
2018-10-31
2018-11-01
2018-11-02
2018-11-05
2018-11-06
2018-11-07
2018-11-08
2018-11-09
2018-11-12
2018-11-13
2018-11-14
2018-11-15
2018-11-16
2018-11-19
2018-11-20
2018-11-21
2018-11-23
2018-11-26
2018-11-27
2018-11-28
2018-11-29
2018-11-30
2018-12-03
2018-12-04
2018-12-06
2018-12-07
2018-12-10
2018-12-11
2018-12-12
2018-12-13
2018-12-14
2018-12-17
2018-12-18
2018-12-19
2018-12-20
2018-12-21
2018-12-24
2018-12-26
2018-12-27
2018-12-28
2018-12-31
2019-01-02
2019-01-03
2019-01-04
2019-01-07
2019-01-08
2019-01-09
2019-01-10
2019-01-11
2019-01-14
2019-01-15
2019-01-16
2019-01-17
2019-01-18
2019-01-22
2019-01-23
2019-01-24
2019-01-25
2019-01-28
2019-01-29
2019-01-30
2019-01-31
2019-02-01
2019-02-04
2019-02-05
2019-02-06
2019-02-07
2019-02-08
2019-02-11
2019-02-12
2019-02-13
2019-02-14
2019-02-15
2019-02-19
2019-02-20
2019-02-21
2019-02-22
2019-02-25
2019-02-26
2019-02-27
2019-02-28
2019-03-01
2019-03-04
2019-03-05
2019-03-06
2019-03-07
2019-03-08
2019-03-11
2019-03-12
2019-03-13
2019-03-14
2019-03-15
2019-03-18
2019-03-19
2019-03-20
2019-03-21
2019-03-22
2019-03-25
2019-03-26
2019-03-27
2019-03-28
2019-03-29
2019-04-01
2019-04-02
2019-04-03
2019-04-04
2019-04-05
2019-04-08
2019-04-09
2019-04-10
2019-04-11
2019-04-12
2019-04-15
2019-04-16
2019-04-17
2019-04-18
2019-04-22
2019-04-23
2019-04-24
2019-04-25
2019-04-26
2019-04-29
2019-04-30
2019-05-01
2019-05-02
2019-05-03
2019-05-06
2019-05-07
2019-05-08
2019-05-09
2019-05-10
2019-05-13
2019-05-14
2019-05-15
2019-05-16
2019-05-17
2019-05-20
2019-05-21
2019-05-22
2019-05-23
2019-05-24
2019-05-28
2019-05-29
2019-05-30
2019-05-31
2019-06-03
2019-06-04
2019-06-05
2019-06-06
2019-06-07
2019-06-10
2019-06-11
2019-06-12
2019-06-13
2019-06-14
2019-06-17
2019-06-18
2019-06-19
2019-06-20
2019-06-21
2019-06-24
2019-06-25
2019-06-26
2019-06-27
2019-06-28
2019-07-01
2019-07-02
2019-07-03
2019-07-05
2019-07-08
2019-07-09
2019-07-10
2019-07-11
2019-07-12
2019-07-15
2019-07-16
2019-07-17
2019-07-18
2019-07-19
2019-07-22
2019-07-23
2019-07-24
2019-07-25
2019-07-26
2019-07-29
2019-07-30
2019-07-31
2019-08-01
2019-08-02
2019-08-05
2019-08-06
2019-08-07
2019-08-08
2019-08-09
2019-08-12
2019-08-13
2019-08-14
2019-08-15
2019-08-16
2019-08-19
2019-08-20
2019-08-21
2019-08-22
2019-08-23
2019-08-26
2019-08-27
2019-08-28
2019-08-29
2019-08-30
2019-09-03
2019-09-04
2019-09-05
2019-09-06
2019-09-09
2019-09-10
2019-09-11
2019-09-12
2019-09-13
2019-09-16
2019-09-17
2019-09-18
2019-09-19
2019-09-20
2019-09-23
2019-09-24
2019-09-25
2019-09-26
2019-09-27
2019-09-30
2019-10-01
2019-10-02
2019-10-03
2019-10-04
2019-10-07
2019-10-08
2019-10-09
2019-10-10
2019-10-11
2019-10-14
2019-10-15
2019-10-16
2019-10-17
2019-10-18
2019-10-21
2019-10-22
2019-10-23
2019-10-24
2019-10-25
2019-10-28
2019-10-29
2019-10-30
2019-10-31
2019-11-01
2019-11-04
2019-11-05
2019-11-06
2019-11-07
2019-11-08
2019-11-11
2019-11-12
2019-11-13
2019-11-14
2019-11-15
2019-11-18
2019-11-19
2019-11-20
2019-11-21
2019-11-22
2019-11-25
2019-11-26
2019-11-27
2019-11-29
2019-12-02
2019-12-03
2019-12-04
2019-12-05
2019-12-06
2019-12-09
2019-12-10
2019-12-11
2019-12-12
2019-12-13
2019-12-16
2019-12-17
2019-12-18
2019-12-19
2019-12-20
2019-12-23
2019-12-24
2019-12-26
2019-12-27
2019-12-30
2019-12-31
2020-01-02
2020-01-03
2020-01-06
2020-01-07
2020-01-08
2020-01-09
2020-01-10
2020-01-13
2020-01-14
2020-01-15
2020-01-16
2020-01-17
2020-01-21
2020-01-22
2020-01-23
2020-01-24
2020-01-27
2020-01-28
2020-01-29
2020-01-30
2020-01-31
2020-02-03
2020-02-04
2020-02-05
2020-02-06
2020-02-07
2020-02-10
2020-02-11
2020-02-12
2020-02-13
2020-02-14
2020-02-18
2020-02-19
2020-02-20
2020-02-21
2020-02-24
2020-02-25
2020-02-26
2020-02-27
2020-02-28
2020-03-02
2020-03-03
2020-03-04
2020-03-05
2020-03-06
2020-03-09
2020-03-10
2020-03-11
2020-03-12
2020-03-13
2020-03-16
2020-03-17
2020-03-18
2020-03-19
2020-03-20
2020-03-23
2020-03-24
2020-03-25
2020-03-26
2020-03-27
2020-03-30
2020-03-31
2020-04-01
2020-04-02
2020-04-03
2020-04-06
