# Supplementary material for: Spatiotemporal blocking of the bouncy particle sampler for efficient inference in state-space models
Source: Stat Comput. 2021 Sep 1;31(5):68. doi: 10.1007/s11222-021-10034-6 (PMC8408370; doi:10.1007/s11222-021-10034-6)
Supplement: Supplementary file 2 — Supplementary material 2 (txt 0 KB) [file 11222_2021_10034_MOESM2_ESM.txt]

"AXP"
"BA"
"CAT"
"CSCO"
"CVX"
"DIS"
"GE"
"GS"
"HD"
"IBM"
"INTC"
"JNJ"
"JPM"
"KO"
"MCD"
"MMM"
"MRK"
"MSFT"
"NKE"
"PFE"
"PG"
"RTX"
"UNH"
"V"
"VZ"
"WBA"
"WMT"
"XOM"
"AAPL"
