# Supplementary material for: Spatiotemporal blocking of the bouncy particle sampler for efficient inference in state-space models
Source: Stat Comput. 2021 Sep 1;31(5):68. doi: 10.1007/s11222-021-10034-6 (PMC8408370; doi:10.1007/s11222-021-10034-6)
Supplement: Supplementary file 3 — Supplementary material 3 (csv 14 KB) [file 11222_2021_10034_MOESM3_ESM.csv]

1 0.682376267722338 0.589091883134196 0.628172398902452 0.720827978656778 0.667091774088421 0.533957211122139 0.796705503860041 0.710905233890495 0.620295290778039 0.581908475172293 0.535591115637485 0.823910933918876 0.561326199484112 0.671051413610203 0.590345203467564 0.496088815643533 0.711089448939011 0.620970245839711 0.509225976550844 0.505568668657885 0.751567864859558 0.679103410953535 0…
0.682376267722338 1 0.526654393502617 0.491543099670345 0.597217233731268 0.530288140314596 0.471103020172454 0.61749576786198 0.636318160118122 0.519002484722813 0.519384823848654 0.398093357213069 0.627438801539988 0.493090102644889 0.520197838694648 0.449741804197394 0.359598257677871 0.564533832687292 0.517876833052605 0.411885829778359 0.340317635101922 0.699193023780619 0.542392610954409 0.…
0.589091883134196 0.526654393502617 1 0.610071888839927 0.566336382761772 0.519671616196384 0.471323532743418 0.649829446722597 0.556616780419517 0.562159211013205 0.550560235424669 0.454252636321144 0.657144502108504 0.440071555904028 0.421604973773289 0.681704186551621 0.392958693083136 0.61524181993878 0.530392862987124 0.491193217838992 0.394932193380722 0.571597336937529 0.49930852271135 0.6…
0.628172398902452 0.491543099670345 0.610071888839927 1 0.494923351143833 0.591064905248597 0.449233326351353 0.634009738464127 0.598310965963541 0.637616850338034 0.640788562855333 0.563536147415442 0.63756844361864 0.436053010734566 0.49527206024877 0.636611357061022 0.506826890619793 0.737964413439077 0.585848413823599 0.587159773757716 0.513483478048591 0.540885354412237 0.541201027845207 0.6…
0.720827978656778 0.597217233731268 0.566336382761772 0.494923351143833 1 0.540537700356949 0.501236450359153 0.673245298505692 0.63697033368872 0.529603916278366 0.506906961614865 0.457136967160403 0.732796256949125 0.489249052744982 0.606692943419139 0.490847939858201 0.496933457991967 0.576477947942412 0.519539020863407 0.431591786800284 0.376177291004345 0.655286813005709 0.614095121938331 0.…
0.667091774088421 0.530288140314596 0.519671616196384 0.591064905248597 0.540537700356949 1 0.42655504128182 0.64594963874271 0.600230631915567 0.562884582653635 0.503297301408398 0.434810064097077 0.6516415905629 0.48401738030051 0.539353914995361 0.522318580388136 0.411682477963322 0.587486847944654 0.560108679206981 0.449344536599909 0.464320707928703 0.575915112791304 0.50754923381607 0.61248…
0.533957211122139 0.471103020172454 0.471323532743418 0.449233326351353 0.501236450359153 0.42655504128182 1 0.529679555061255 0.435280310413489 0.497880043473197 0.370837722844735 0.331212230761972 0.556545701874393 0.364262424838079 0.383030386943636 0.438873504134738 0.356899484630929 0.455789850866948 0.441700149576363 0.368471554564189 0.305758052534495 0.519478062024473 0.419516312676657 0.…
0.796705503860041 0.61749576786198 0.649829446722597 0.634009738464127 0.673245298505692 0.64594963874271 0.529679555061255 1 0.692943488009766 0.599731975984826 0.600352151451765 0.477943061330147 0.870821806249462 0.476924858047602 0.56828548133263 0.61048424786327 0.457461099742491 0.694852275221626 0.557793471684736 0.480989609761209 0.453265840526294 0.66226891630312 0.595511600960428 0.7071…
0.710905233890495 0.636318160118122 0.556616780419517 0.598310965963541 0.63697033368872 0.600230631915567 0.435280310413489 0.692943488009766 1 0.611626217286121 0.636737616164528 0.468706624869448 0.702392816292414 0.553986262089059 0.627885900239267 0.549649001895437 0.470616968148083 0.690770238253279 0.595060380671986 0.509561339418213 0.510249975842073 0.63118506502536 0.621401569391739 0.6…
0.620295290778039 0.519002484722813 0.562159211013205 0.637616850338034 0.529603916278366 0.562884582653635 0.497880043473197 0.599731975984826 0.611626217286121 1 0.574781072548343 0.511166707580996 0.627227094632944 0.543591445836387 0.485514105083335 0.580136868281185 0.500529827581961 0.644744208687426 0.534057782992099 0.558449626814772 0.522633249974793 0.57309452964821 0.561704696926382 0.…
0.581908475172293 0.519384823848654 0.550560235424669 0.640788562855333 0.506906961614865 0.503297301408398 0.370837722844735 0.600352151451765 0.636737616164528 0.574781072548343 1 0.452596587054731 0.63505363943573 0.451351633877956 0.417961918565776 0.545343542467845 0.412421758949658 0.720076867239539 0.482731247121639 0.51225556917183 0.440541041182983 0.482811256398519 0.515999505106863 0.6…
0.535591115637485 0.398093357213069 0.454252636321144 0.563536147415442 0.457136967160403 0.434810064097077 0.331212230761972 0.477943061330147 0.468706624869448 0.511166707580996 0.452596587054731 1 0.529141214883097 0.574878304422538 0.456666011145348 0.543930924454704 0.607669071070164 0.551051351924444 0.452230994871038 0.642239356968321 0.597814818787749 0.46958037106419 0.529069597173292 0.…
0.823910933918876 0.627438801539988 0.657144502108504 0.63756844361864 0.732796256949125 0.6516415905629 0.556545701874393 0.870821806249462 0.702392816292414 0.627227094632944 0.63505363943573 0.529141214883097 1 0.530391677809979 0.587941353194212 0.603530857570301 0.508882077109543 0.697050953172236 0.582417144171529 0.543044538858498 0.475983628219959 0.691593175954593 0.636669249370739 0.717…
0.561326199484112 0.493090102644889 0.440071555904028 0.436053010734566 0.489249052744982 0.48401738030051 0.364262424838079 0.476924858047602 0.553986262089059 0.543591445836387 0.451351633877956 0.574878304422538 0.530391677809979 1 0.504509943871825 0.491196618697863 0.553456122322062 0.525908600863395 0.485675669272546 0.560588847194667 0.663900199324853 0.505864108728048 0.510513373251755 0.…
0.671051413610203 0.520197838694648 0.421604973773289 0.49527206024877 0.606692943419139 0.539353914995361 0.383030386943636 0.56828548133263 0.627885900239267 0.485514105083335 0.417961918565776 0.456666011145348 0.587941353194212 0.504509943871825 1 0.451720027817552 0.50808133596246 0.564077450355249 0.529876851621057 0.40546808124806 0.44928629321163 0.616602942272246 0.561303577629698 0.6493…
0.590345203467564 0.449741804197394 0.681704186551621 0.636611357061022 0.490847939858201 0.522318580388136 0.438873504134738 0.61048424786327 0.549649001895437 0.580136868281185 0.545343542467845 0.543930924454704 0.603530857570301 0.491196618697863 0.451720027817552 1 0.439504648879415 0.580018565764872 0.534733409015482 0.545871320347846 0.459868918281249 0.543069259673334 0.524547121943077 0.…
0.496088815643533 0.359598257677871 0.392958693083136 0.506826890619793 0.496933457991967 0.411682477963322 0.356899484630929 0.457461099742491 0.470616968148083 0.500529827581961 0.412421758949658 0.607669071070164 0.508882077109543 0.553456122322062 0.50808133596246 0.439504648879415 1 0.526538485186021 0.451366991010921 0.63161914789261 0.510643341041678 0.457663731843055 0.501129822614458 0.5…
0.711089448939011 0.564533832687292 0.61524181993878 0.737964413439077 0.576477947942412 0.587486847944654 0.455789850866948 0.694852275221626 0.690770238253279 0.644744208687426 0.720076867239539 0.551051351924444 0.697050953172236 0.525908600863395 0.564077450355249 0.580018565764872 0.526538485186021 1 0.598429556574513 0.570649104859417 0.514148301291291 0.612215118346792 0.638765683136522 0.…
0.620970245839711 0.517876833052605 0.530392862987124 0.585848413823599 0.519539020863407 0.560108679206981 0.441700149576363 0.557793471684736 0.595060380671986 0.534057782992099 0.482731247121639 0.452230994871038 0.582417144171529 0.485675669272546 0.529876851621057 0.534733409015482 0.451366991010921 0.598429556574513 1 0.434806849326304 0.41974099034929 0.597435236152276 0.547073816976853 0.…
0.509225976550844 0.411885829778359 0.491193217838992 0.587159773757716 0.431591786800284 0.449344536599909 0.368471554564189 0.480989609761209 0.509561339418213 0.558449626814772 0.51225556917183 0.642239356968321 0.543044538858498 0.560588847194667 0.40546808124806 0.545871320347846 0.63161914789261 0.570649104859417 0.434806849326304 1 0.541266188721789 0.448878081280306 0.544010740422229 0.53…
0.505568668657885 0.340317635101922 0.394932193380722 0.513483478048591 0.376177291004345 0.464320707928703 0.305758052534495 0.453265840526294 0.510249975842073 0.522633249974793 0.440541041182983 0.597814818787749 0.475983628219959 0.663900199324853 0.44928629321163 0.459868918281249 0.510643341041678 0.514148301291291 0.41974099034929 0.541266188721789 1 0.392978683755432 0.436116857248349 0.4…
0.751567864859558 0.699193023780619 0.571597336937529 0.540885354412237 0.655286813005709 0.575915112791304 0.519478062024473 0.66226891630312 0.63118506502536 0.57309452964821 0.482811256398519 0.46958037106419 0.691593175954593 0.505864108728048 0.616602942272246 0.543069259673334 0.457663731843055 0.612215118346792 0.597435236152276 0.448878081280306 0.392978683755432 1 0.605487902957541 0.715…
0.679103410953535 0.542392610954409 0.49930852271135 0.541201027845207 0.614095121938331 0.50754923381607 0.419516312676657 0.595511600960428 0.621401569391739 0.561704696926382 0.515999505106863 0.529069597173292 0.636669249370739 0.510513373251755 0.561303577629698 0.524547121943077 0.501129822614458 0.638765683136522 0.547073816976853 0.544010740422229 0.436116857248349 0.605487902957541 1 0.6…
0.801316178571396 0.619056606756003 0.609913305985129 0.691675475661802 0.646919453135875 0.612481961352252 0.468255906820487 0.707145287893629 0.69321880097144 0.624964087689999 0.626180026497305 0.533634377553981 0.717569036347411 0.548432299572768 0.649315603115085 0.609080410044558 0.542771991286979 0.831672093301536 0.637724270086131 0.537542082760029 0.495246468758891 0.715050377004703 0.66…
0.385177907570616 0.287009960784131 0.314504139336104 0.416654275157644 0.345386013390182 0.378307435764437 0.289453495842597 0.375428427152229 0.407310692501011 0.446672566412791 0.379424793701185 0.487914700594624 0.428510713558578 0.524200320153471 0.36049983429535 0.36297793025999 0.497173953492853 0.408767612134139 0.344084095000488 0.488613796533908 0.561230063945095 0.329025091436709 0.425…
0.385099686654403 0.285258428548207 0.41903945455902 0.494673387484719 0.284585035869896 0.36827360162799 0.340921654131902 0.417895893640655 0.371923831911644 0.426579124434119 0.413942572951264 0.473702176336124 0.426526987815561 0.333904454653198 0.245503915642685 0.445018503953759 0.389761675261692 0.457365589640617 0.363537855450806 0.479709219523661 0.438075052335322 0.335916398112983 0.413…
0.377796713743829 0.269835962999479 0.370191833035442 0.458601485855381 0.263452987955079 0.369661366994208 0.216090705353945 0.399687573731535 0.467478075325296 0.446314542048216 0.448687084209123 0.463523359560073 0.405351400878985 0.438295784561406 0.359545385951801 0.393826138935968 0.416360357704416 0.469897021228132 0.355912303558115 0.477048040251222 0.546003697398302 0.288907002102179 0.4…
0.661215898890057 0.56192421671741 0.654437732157421 0.561628855128972 0.801651311663391 0.578760894001796 0.516604730139451 0.669417178669825 0.611203258181632 0.576640399683098 0.550748737672707 0.484508519206324 0.69933305719033 0.526868081222338 0.537193654468503 0.579721554889987 0.465780601273793 0.590755587443097 0.567113853750898 0.478265686167703 0.44743486141711 0.619850679978647 0.5940…
0.645580075931797 0.53368719361228 0.600710793069147 0.685597642842153 0.512184382259622 0.564737908541511 0.465443744473556 0.662651420954773 0.617152485331445 0.581174008129673 0.661754986335268 0.475451597678234 0.647962940920317 0.466617108939181 0.499357736039197 0.580038516811425 0.445132499684318 0.769949202271083 0.552404067554465 0.497659471030883 0.464066494442128 0.575600244238574 0.57…
