# Supplementary material for: Spatiotemporal blocking of the bouncy particle sampler for efficient inference in state-space models
Source: Stat Comput. 2021 Sep 1;31(5):68. doi: 10.1007/s11222-021-10034-6 (PMC8408370; doi:10.1007/s11222-021-10034-6)
Supplement: Supplementary file 4 — Supplementary material 4 (csv 257 KB) [file 11222_2021_10034_MOESM4_ESM.csv]

-0.004207749 0.01153808 0.0199578 -0.005075438 0.00794607 -0.001414405 0.00467446 0.001309372 -0.001911499 0.0001146728 0.003313054 -8.023107e-05 -0.002402328 0.006346311 -0.002472056 -0.002782816 0.003146105 0.002742223 -0.009403314 0.002916252 0.002561386 0.009425662 -0.003751212 -0.006511804 0.002639859 -0.005439685 0.002502764 0.003648769 0.007418584
-0.006409459 -0.009106791 0.001167926 -0.01234768 -0.0001841357 -0.0003539354 -0.001666981 -0.007003396 0.002047944 -0.009441641 -0.0016551 0.0009620329 -0.0129108 -0.002580632 0.008625513 0.0002628219 -0.001571817 -0.002589775 -0.001090764 -0.004377694 0.000667111 -0.004346086 0.002421663 0.002812004 -0.005898552 -0.01625257 -0.005011878 0.001940512 -0.005194123
0.002055438 0.001636358 0.01662672 0.002421306 0.005965286 0.000442407 -0.001335499 0.004295409 0.004083391 -0.0024904 -0.005259612 0.002001189 0.003359034 0.002346264 -0.001995766 -0.001841511 -0.005204608 0.002589803 0.002905911 -0.002342522 -0.006355591 -0.0008003337 -0.0001813934 0.0006736632 -0.01210892 0.00601861 -0.003075197 0.005799254 -0.002502769
-0.001926907 0.008309553 -0.003135824 -0.003634254 -0.003942263 -0.00416615 0.002002617 -0.003329509 -0.0007473638 -0.001799234 0 -0.001040165 -0.003475081 -0.001407063 -0.001460844 0.000526528 -0.001740957 -0.0007610236 -0.0005442193 -0.0002932979 -0.001903377 0.00514647 0.004104405 -0.003936339 0.004737819 0.008171223 0.02037068 -0.003016248 -0.00223003
-0.003606856 -0.007238956 0.01681758 0.001515789 0.005222369 -0.001333291 0.0006666345 0.004422289 0.007313621 -0.005475644 -0.006404 -0.004653776 -0.003487223 0.001875667 0.0001537682 -0.001474872 -0.009229865 -0.002286423 -0.003817803 -0.001761019 0.002909477 -0.0009739968 -0.003257987 0.001351397 -0.002469128 0.002183912 0.002192357 0.004460742 -0.001186657
-0.002972486 0.005672192 -0.0004118933 -0.002730159 -0.004212478 0.005676341 0.0009991898 -0.005036858 -6.753434e-05 -0.003628032 -0.00167731 -0.0009655248 -0.001748062 -0.0007029858 0.009342288 0.001895894 0.0004795832 -0.0007632307 0.0003641181 -0.003236758 0.003458117 0.002300713 0.002112897 -0.0001125399 0.003290835 0.002058175 0.005051587 -0.00349464 -0.01081464
-0.007535466 -0.01421264 -0.02333922 -0.009154731 0 -0.0002653355 -0.009028659 -0.008776441 -0.01126429 0.0004688594 -0.003082551 0.009454477 -0.003856755 0.006542098 0.0004571823 -0.001948585 0.007482242 -0.003825283 0.01176596 -0.000294848 0.005663184 -0.007986524 -0.001629547 -0.001915142 0.004507263 -0.001331321 0.0001362469 0.00156816 0.001199599
-0.01154258 -0.002445527 -0.01872795 -0.006150105 -0.02669061 0.001414371 -0.007079088 -0.01082241 -0.004308372 -0.006643379 -0.01072246 -0.00327491 -0.01177873 -0.003499305 -0.003816487 -0.005550441 -0.007003035 -0.004301847 -0.004147476 -0.001179854 -0.003105211 -0.001337289 -0.003630605 0.002140257 -0.006151305 -0.001090525 -0.003956625 -0.01554747 -0.005303174
0.0114121 0.01917504 0.01110881 0.005843579 0.0006594867 0.005110653 0.002702753 0.01307897 0.009549178 0.009218274 0.006503607 0.00582355 0.01715066 0.006522201 0.004502041 0.0090236 0.003029997 0.008127118 0.0161323 0.00353557 0.003990664 0.01047211 0.01336802 0.01052165 0.003900303 0.007849679 0.004637202 -0.001347496 0.005514766
-0.01154409 -0.00655704 0.002652105 0.001838186 -0.00462593 0.003596982 0.006725058 -0.04830631 0.003050082 -0.006155682 0.008000589 -0.03151271 -0.008186199 0.009474315 0.007206517 -0.0007357323 -0.008475295 -0.001375488 -0.002314203 -0.004717013 0.004525657 0.002557105 0.008398689 -0.0008911287 0.00836488 -0.003736016 0.005428217 -0.006517863 -0.004451871
-0.00317164 0.003087637 -0.009794601 -0.0006122675 -0.01381563 -0.004036515 0.005347591 -0.006981967 -0.003661234 -0.05041161 0.004046111 -0.003700778 -0.008253868 -0.005766355 0.002566617 -0.002052385 0.005924284 -0.005366873 -0.004465462 -0.006819861 -0.01330401 -0.005651679 0.00390719 0.0002227774 -0.005705029 0.008296785 0.00243308 -0.006933351 -0.003689531
0.05748188 0.005032254 0.01265107 0.005497931 0.006216831 0.009277093 0.008959804 0.01837377 0.01013726 0.003765518 0.007490643 0.004111172 0.01282303 -0.003243754 0.00473853 0.006981858 -0.001437803 0.007047675 0.009620612 0.003860522 -0.003017922 0.008992293 0.01343954 0.01547848 -0.01088863 0.007515608 0.009807378 0.006439649 0.01243316
-0.005388147 0.006005339 -0.003598302 -0.0003046858 9.536288e-05 -0.003053674 -0.02407334 -0.005518256 0.008569964 -0.01190044 0.003862066 -0.0009030007 -0.01211291 -0.0004642491 0.001049921 0.001777023 -0.01060763 0.01364699 -0.009799717 -0.002968302 -0.007979795 0.00917327 -0.002217604 0 -0.02425372 -0.001308224 0.001869956 -0.003957941 -0.001194176
0.01074741 0.009270479 0.02605704 0.01391848 0.009866281 -0.006487326 0 0.0289058 0.01252123 0.002304281 0.01176973 0.009237763 0.03465061 0.004863931 0.006127619 0.01415522 0.00403127 0.01687489 -0.006827122 0.002968312 0.01043955 0.0114999 0.006812442 0.007650244 -0.004241807 0.002970689 -0.002137381 0.005191536 0.00958342
0.00223494 0.007932824 0.07567091 0.004197834 0.007523772 0.01293271 -0.003389852 0.01516092 0.007477392 -0.002242037 0.003259942 0.004384547 0.008648205 -0.003935621 0.05415737 0.004623082 0.002571492 0.005758601 -0.0003606135 0.000592533 0.005012564 0.004717174 0.009873835 0.002826745 -0.007466645 0.01927199 0.003604108 0.007614871 0.006176906
-0.001365222 -0.009857082 0.002295837 -0.0005985501 -0.006108785 0.003466789 -0.006472508 -0.001899197 0.007746181 -0.002059612 0.001626003 0.000647931 0.001924212 0.003010981 -0.006087676 -0.0006664828 0.006400088 -0.00132589 -0.005243674 0.00266233 -0.0254318 0.01131593 0.001951696 -0.003153403 0.0140338 0 0.00505052 -0.004045852 -0.005898552
-0.002362357 0.008275623 -0.0190997 0.01042445 -0.005766955 0.002246953 -0.006170676 -0.001725612 0.01224477 0.001623147 0.01344824 0.001860437 -0.009316134 -0.005333435 0.0002130043 0.005676222 -0.001915679 0.006465825 0.005604269 0.0002954762 -0.0005699828 0.004895012 0.001432584 -0.002398863 -0.01467646 -0.000349225 0.0001325519 -0.001721373 0.0007652692
-0.01353574 0.008748891 -0.004098757 0.009436764 0.01159453 -0.002073947 -0.003099771 -0.008941092 -0.000128039 -0.0001872357 -0.03479556 -0.002184331 -0.006987009 0.003249842 -0.006695222 -0.00142879 -0.004002883 0.002779195 -0.001082291 0.001770359 -0.004113839 0.001766313 0.001430561 -0.004157052 -0.01641858 0.00753939 -0.003452413 0.004787886 -0.0009741161
-0.0002523383 -0.01328927 -0.002545793 -0.002939428 -0.007337062 -0.007554383 -0.001726209 0.004680748 -0.0121815 -0.009087242 0.004416237 -0.001053471 0.0006893881 0.001620886 0.008680822 -0.005222224 0.0008018378 0.01378139 -0.007608676 -0.004135864 -0.002752034 -0.0005884113 -0.001659697 0.0004383557 -0.0006536593 -0.0009248956 0.0006648476 0.005008769 0.0201916
0.003905053 0.005740348 -0.004815472 0.00791674 -0.005301017 -0.00314276 0.001726209 0.001200075 0.004787055 0.001635644 0.01801357 0.002914469 -0.006453071 0.003925595 0.0005666796 0.008790368 0.005116702 -0.001586025 0.001453773 -0.005045245 -0.01003985 0.003357965 -0.002580751 0.01392836 0.0006536493 -0.007546336 0.003847341 -0.0001217797 0.006324515
-0.008966411 -0.0002726092 0.0002954762 0.0002920201 0.0128255 -0.02433855 0.008244647 0.005272175 0.0003226475 -0.002958497 0.0002704493 -0.002995563 0.005763697 -0.001614562 0.00979392 0.005581509 0.01472357 -0.003179653 -0.009854131 -0.00417411 0.002432604 0.008179618 -0.009230526 -0.001081157 0.005214068 -0.0002330813 0.003172961 0.00789072 -0.003055288
-0.00636297 -0.00174639 -0.02140134 -0.002045875 -0.0180594 -0.004039747 -0.001026859 0.001236508 -0.0009036569 0.00264414 -0.003521616 0.005014581 0.001148756 0.00781798 0.005802809 0.009467702 -0.003936698 -0.003916233 -0.001100848 -0.0005977151 0.0002313585 0.00580198 0.008541243 0.001945271 -0.005867675 0.003026074 0.007626465 -0.01290023 -0.003610445
-0.0001276813 0.01054124 0.002512158 0.006125131 0.009306856 0.007349005 0.0006847421 0.001234961 0.005602254 -0.02547099 -0.0008144118 -0.00355607 -0.001148764 0.0006868864 0.003548993 -0.000551495 0.009265873 0.00275744 -0.009592379 0.0008964096 0.0005782362 0.002888438 0.0005744238 -0.005738839 0.01750062 -0.001861157 0.002093744 0.004643728 0.01644767
-0.002044919 0.005444342 -0.002713424 -0.002911989 0.008377647 -0.005102757 -0.005146731 -0.008143412 0.007421187 -0.0131137 -0.007633601 -0.002107336 0.001148756 0.00456731 0.00194313 -0.003768383 0.0006250573 -0.0008698908 0.006466535 -0.0008964383 0.0005778788 -0.002227401 0.001836163 -0.001847721 -0.001285843 -0.0005823281 -0.00497965 0.01055138 0.02682538
0.003575957 0.004773056 -0.0008054042 -0.01143875 -0.01511175 0.005816794 -0.00482757 -0.005659712 0.005022646 -0.006030047 -0.004663357 -0.0003246 -0.004026462 -0.00869575 0.0008316158 -0.003479447 -0.01131203 0.001449488 0.01080696 -0.002094852 -0.001734628 0.003133508 -0.006902921 0.0008699685 -0.00451378 0.001629693 0.007851335 -0.007021823 0.006384453
0.002673625 -0.02015799 0.01071887 -0.004730907 0.01342295 -0.02173899 -0.007981958 0.004992874 0.002849925 -0.005669842 -0.009947618 -0.003251767 0.007808045 0.001378063 0.001107794 -0.006690362 0.01021774 0.003903153 -0.006030107 -0.01054077 0.001041109 -0.003629229 0.0008654424 0.00271369 -0.0008620162 -0.004195838 -0.0002608043 -0.004871473 -0.004751928
-0.009325039 0.004140377 0.006257703 -0.003265581 -0.002726752 -0.0007298271 0.005905798 -0.0005337828 -0.01228028 -0.003974876 -0.008926116 0.003170585 -0.003092895 0.002292507 -0.002147296 0.0005592927 0.007634273 -0.01233954 -0.005882364 0.0003027458 -0.0037067 0.002146085 -0.0004037241 -0.001627338 -0.007792236 -0.001402586 -0.007459318 0.008509566 0.004492073
-0.005533779 -0.003758272 -0.002776361 -0.005366753 -0.002356622 0.001003358 -0.02100183 -0.008668815 0.004598875 -0.001860321 -0.004493123 0.003565029 -0.002757414 -0.001833569 0.007942759 -0.0009152308 -0.01343769 -0.001169292 -0.0007377603 -0.0009084893 0.0002320736 -0.00371723 -0.008750466 0.006817177 -0.003919045 -0.002928249 -0.005532101 -0.0007265465 0.01386899
0.01078184 -0.004704078 0.01683692 0.02305057 0.008364289 -0.005118393 -0.003188622 0.0102693 0.002609422 0.007552759 0.002810578 0.02673416 0.004820392 0.00320659 0.006309115 0.005377945 -0.0009442852 0.0007309626 -0.007965195 0.003326837 0.001623028 0.0007445424 -0.00163104 0.005377471 -0.01008555 -0.003407555 0.00763167 0.003023935 -0.002565812
-0.002556609 0.001698243 -0.0007814241 0.002042947 0.00373654 -0.01059378 -0.004980489 0.002130026 0.00589371 0.01422092 0.005318421 0.006123472 0.003086686 0.002740321 0.006880756 0.0014158 0.004399146 0.01421963 -0.01858336 -0.01582508 -0.001043089 0.003961692 -0.0200802 -0.0008584965 -0.0015437 -0.005310664 -0.01558815 -0.0030239 -0.001478274
-0.0227841 -0.02168947 -0.02173138 -0.014093 -0.02406345 -0.0155867 -0.02272416 -0.05409677 -0.0138065 -0.01805637 -0.02201607 -0.008646509 -0.03886927 0.001822836 -0.00599245 -0.01563368 -0.01246174 -0.02819971 -0.01874216 -0.01141458 0.0002319544 -0.01510527 0.004392025 -0.0150346 -0.01848815 -0.03344873 0.0001331479 -0.006806958 -0.0341522
0.0001308832 -0.007748986 0.0007986217 -0.07488159 0.004479019 0.003474392 0.002550565 0.006715231 -0.002501694 -0.0009942824 0.005123817 0.002365531 -0.003685403 -0.002963639 0.004089684 0.002050918 0.01402816 0.003402518 -0.002319282 -0.0003102903 -0.004531443 -0.001757616 0.01522174 -0.0005450542 0.01251134 -0.003431898 0.03170709 -0.002931477 0.01512628
0.005483822 0.01876308 0.02181184 -0.005432194 0.01275465 0.007843174 0.02053022 0.001068379 0.003846154 0.007927148 0.005097725 0.0002362449 0.009719194 0.002280613 0.007724652 0.002864189 -0.001723224 -0.0002953846 0.001740014 0.007421069 0.004299563 0.01488402 0.006627128 0.008360979 0.008401526 -0.01036658 0.01573821 0.002199375 0.003403231
0.002341032 0.01597053 -0.001367729 0.01210203 -0.003762161 0.001022531 0.004623912 0.00292065 -0.002177641 0.004333273 0.01039767 0.002045207 -0.0009441063 0.006357801 0.0002699726 0.01374565 0.004068313 0.01116505 -0.003870757 -0.01052969 -0.0003479132 0.004118295 0.01215138 0.008934875 0.001320206 0.009015094 -0.002796742 0.004384429 0.006057712
0.002853729 -0.0009804404 0.01301496 0.005367036 0.001412467 -0.005683689 0.003542341 0.01661886 -0.007271857 -0.004004319 0.002512871 0.002040925 0.01243717 0.004741971 -0.002499901 -0.003936997 0.007932233 0.00335452 0.01214243 0.0006224363 -0.001509076 0.0033645 0.002972116 0.005877119 0 -0.001230162 -0.000764185 0.003517989 -0.001234638
-0.001036704 0.009546109 0.003083121 -0.008537633 -0.0004705702 0.006426739 -0.01604025 0.01889703 0.001097315 0.003152284 0.00722427 -7.838318e-05 -0.0005832227 0.0143147 0.01130108 -0.001214467 0.005869652 0.001309491 -0.003646517 -0.002804154 0.004867253 8.189343e-05 0.002109328 0.01007059 -0.009721652 -0.008157234 -0.004341117 -0.003517967 -0.002995443
0.004140733 0.009776685 0.01024075 -0.00158907 -0.01050499 -0.00409343 -0.01229229 -0.006094572 0.009375355 0.004514146 0.003868479 0.0001568671 -0.004209066 0.008403418 0.001871145 0.01032676 0.00169265 0.01228433 0.006515924 0.003426278 0.004153198 0.001391515 0.01391272 0.002422971 0.005976781 0.002107425 0.002045207 -0.006583799 0.003450395
0.000258174 -0.002569218 0.006075604 0.001906603 -0.00371729 0.01057143 -0.001456128 0.004753361 -0.0100207 -0.004645152 0 -0.004794689 0.0001171759 -0.0004405157 0.0005340342 0.005647063 -0.001846766 0.00487176 0.004574074 -0.0006221083 0.004479968 -0.003277302 -0.003093792 -0.003900735 0.000220632 0.006172877 -0.00230118 -0.00244947 -0.001691161
-0.004788161 0.001553044 -0.001799891 0.005698033 -0.00632248 -0.0006459653 -0.003284119 -0.02312582 -0.006606599 -0.004996483 -0.002208644 0.001495911 -0.01725199 0.0008809261 0.0004669529 0.008781742 -0.0006163231 0.006411696 0.006255333 -0.000311125 0.00171776 -0.004771332 -0.005139961 0.0005280769 0.01923141 -0.01350613 0.0002560288 -0.00553342 0.0003904534
-0.00194757 0.004005268 -0.0003793363 -0.004746059 -0.005589221 -0.003698863 0.0007307243 -0.03333022 -0.002407406 0.005914093 -0.001936641 0.008928613 -0.02107877 0.0008800924 0.006382676 0.009977704 0.003538777 -0.00812851 0.001321991 0.01605464 0.007863635 8.248942e-05 -0.008016686 0.005369882 0.009478685 0.01067134 0.005741652 -0.007425751 -0.005939384
0.0172662 -0.001653548 0.002084584 0.009155553 0.007605289 0.002498245 0.01234144 0.01759492 0.01062663 0.0002619877 0.0002768848 0.004123994 0.01101638 0.007012991 0.009891896 -0.0005870396 0.002301189 0.003715874 -0.01310687 0.001835925 0.0004539651 0.00419641 0.02480679 0.001783568 -0.002791244 0.01421599 0.01527716 0.00248136 0.00274567
0.002679094 0.01541545 0.002835541 0.005015648 -0.01118725 -0.009564094 0.0057554 -0.007938039 0.001288299 -0.004069312 0.005521879 0.01004415 -0.005069388 0.002181414 0.008819909 0.01143426 0.003212769 0.02340453 0.01291812 -0.00521066 0.005206004 0.002705844 -0.001058602 0.007830873 -0.001506151 0.01113275 -0.002383448 -0.01498153 0.01471041
0.006096813 -0.006751448 -0.007104 -0.006903041 0.0007756324 -0.006176913 0.003580352 0.003182824 -0.003611342 0.002364817 0.0005504762 0.002150249 0.001813435 0.002176775 -0.006198504 -0.002324897 -0.006128455 0.007220246 0.0005660839 -0.005856164 0.001691817 -0.009378886 -0.0001115265 0.004151536 -0.001508479 0.003363787 0.008006029 0.007768537 -0.009826202
-0.001520776 -0.0117116 -0.006197844 -0.006317142 0.009452233 -0.009621806 -0.001788605 0.002520244 -0.003818881 -0.0002625333 -0.005795491 0.003598882 0.002051275 -0.000217521 -0.01026258 -0.003935561 -0.006166238 0.003314836 -0.0100484 -0.008692984 0.0006759266 -0.007134015 0.008051439 -0.007902713 0.001508409 -0.02341915 -0.01671 0.01351281 0.00337246
0.01210145 0.007202967 -0.009997225 0.001583038 -0.003847301 0.003973091 -0.008991249 0.005809802 0.004916602 -0.009164415 0.003591636 -0.0006116711 0.01138629 -0.01027444 0.004683952 -0.001949242 -0.009477262 -0.001794159 0.01419001 -0.002185108 -0.0003379558 -0.002834519 0.01313098 0.003126854 0.001291156 0.000122778 0.002783474 -0.003700897 0.005938979
0.001752628 0.00968177 0.01438732 0 0.002214006 -0.01522098 -0.003256731 0.0137159 -0.009466492 0.007390895 0.006048944 -0.001530805 0.01231801 -0.008384831 -0.003362282 0.004526132 -0.0135158 -0.006096791 -0.0005637208 -0.007843178 -0.0104179 0.001334849 -0.008331097 0 -0.006689042 0.000122778 -0.002783414 -0.003590705 -0.002448693
0.004492666 0.0005264088 0.008628468 -0.007621469 0.02281465 0.01238465 0.01260599 0.01668218 -0.003524068 0.01306356 -0.02133344 0.007478693 0.02338543 0.004201158 0.0003301552 0.004795716 0.01865403 -0.02291515 0.00487532 0.0316207 0.003522622 0.005819283 -0.001266685 -0.01605067 0.01140904 -0.005909225 0.006188871 0.01855656 -0.03954859
-0.001744778 -0.0001579052 0.001415204 -0.003832702 0.01529594 0.01335485 0.03516531 -0.002385479 -0.005112522 0.00698387 0.0005598885 0.002202468 0.0002300475 0.000220632 -0.02007065 0.002220548 0 -0.007708801 0.01060576 -0.002138396 0.0009070096 -0.006319661 -0.01225379 -0.01127309 0.01000957 0.01007377 -0.002268979 0.009693575 -0.02418594
0.005225216 0.005720435 -0.003021449 0.01429731 0.0008326877 -0.00449444 -0.01707657 0.01026659 0.01182369 -0.006011039 0.004189406 0.001516027 0.0033285 -0.006640199 0.009051717 0.008259308 -0.01754706 0.01239066 0.005169003 -0.003676429 -0.002041993 0.001500315 0.009991749 0.0167572 -0.01559027 -0.000122197 0.003527373 0.0003616156 0.008013479
0.003097263 0.006728137 -0.009883206 -0.003159562 -0.01425067 -0.003949204 0.008400463 0.01025054 0.01782821 -0.002856576 -0.009802666 0.005664843 -0.002064689 0.005978085 0.005723754 0.004294697 0.001579229 -0.005393241 0.006423777 0.003370559 0.004305973 -0.0004164848 0.007209476 0.002520957 0.00493831 0.01311651 0.004767361 -0.01078602 -0.009802967
-0.001733314 0.01583196 0.016011 -0.0006331421 -0.002535993 -0.001508539 0.008676095 -0.01458646 6.389413e-05 0.002662092 -0.006211099 0.002031407 -0.005988672 -0.001104368 0.003246634 0.006076434 -0.002844501 -0.005279266 -0.03272882 0.00366421 0.01057249 0.006147168 -0.01091702 -0.012138 -0.001071431 -0.003868483 -0.01246784 0.002312488 -0.006011519
0.009250754 0.005052418 0.01121503 0.001581967 0.01881923 -0.004444687 0.002071142 -0.006381445 -0.0008296235 0.007493601 -0.002836133 0.009798642 -0.004515217 0.001325087 0.005409721 0.009186736 -0.003487582 0.001429608 -0.03461888 0.004864762 0.003127923 -0.00265366 0.006905855 0 -0.0002144209 -0.05119123 -0.04762501 0.01484185 -0.01409844
0.005265416 0.01334967 -0.001022862 0.01131734 -0.008248038 -0.00132774 -0.006920507 0.01928894 0.01375835 -0.003481481 0.008484153 -0.002086251 0.02169379 0.00154376 0.007537733 0.0005625096 0.01121208 0.01235204 0.01784379 0.007554061 0.00222816 0.01172214 0.007623744 0.006562231 -0.001287574 0.0173147 0.003449682 -0.008781973 0.02820593
0.007664795 -0.003774426 -0.004195179 -0.004385956 -0.009161469 -0.01366413 -0.02353875 -0.004565273 -0.007204255 0.0007101159 -0.01847425 0.001118154 -0.006264659 0.005055502 0.006054513 0 0.01325968 -0.01363851 -0.008882036 0.01018281 -0.002562884 -0.002794232 0.001365087 -0.004334772 -0.01362039 -0.01910116 0.0005296258 -0.00545233 -0.009130009
-0.003642569 0.004226443 -0.03392088 -0.0003140466 -0.01886588 0.008239917 -0.01252028 -0.01166258 -0.006873333 -0.007514447 -0.008064514 0.005127613 -0.004580781 -0.008587531 -0.002209301 -0.002346226 0.01430906 0.005136152 0.01977982 0.009490021 -0.002569337 0.001973231 0.008962757 0.00169384 -0.01160384 -0.002301478 0.009223944 -0.01062601 0.005913145
0.000486494 0.00135473 0.003569543 0.0003140671 -0.0003829139 -0.005549722 -0.008313848 -0.01230061 -0.007113845 0.003958605 -0.006382405 0.008414529 -0.001148585 -0.003322691 0.006936162 -0.003011226 0.008518431 -0.0001422268 -0.003619358 0.005298856 -0.004147296 0.003443861 0.008507911 -0.00626034 0.0002201553 -0.02265618 -0.009488755 -0.004430258 -0.001646562
-0.0003647874 0.01389215 0.002596818 0.00750709 0.005251897 0.001342349 0.0007257212 -0.011809 -0.02718641 -0.001879968 -0.004959943 0.00278918 -0.001840317 0.003985796 -0.001034139 0.003199104 0.002118488 0.0134306 0.008551054 0.003224295 0.004371017 0.0004091618 -0.006724985 0.01720093 -0.0006606973 -0.000392991 -0.009045019 0.00651545 0.004453384
0.008959922 -0.01118828 0.001343778 0.004663543 -0.008224179 0.01152771 0.001449845 0.01485301 0.0007266742 0.007241194 -0.003515934 -0.0006598622 0.00436532 0.003970004 -0.00440697 -0.001363014 -0.003634254 -0.009595087 0.008103351 -0.003811701 -0.0006711947 -0.002867813 -0.0007020315 -0.003773588 0.007899946 0.01546792 0.008780206 -0.004544077 -0.003149576
0.00144544 -0.005465455 -0.003074241 -0.01500035 -0.0006723876 -0.001516717 -0.01459347 -0.0007261289 0.005400829 -0.00309696 -0.01240411 -0.009802908 0.009241897 -0.008399737 -0.001560116 -0.01340017 -0.005781223 -0.01889279 -0.006212898 -0.007963452 -0.008428409 -0.002300164 -0.002812881 -0.003366289 -0.02009121 -0.003488539 0.006732282 -0.001601428 -0.01443654
0.01065553 0.003663616 0.02395776 0.01002515 0.002015823 0.01366205 -0.00478912 0.01325839 0.006481814 0.003676681 0.01621253 -0.00885317 0.01990276 0.005975477 0.003765993 0.003996126 -0.005814796 0.008488763 0.007713296 -0.0005924072 -0.002712169 0.007456212 0.005941112 0.01391742 0 -0.002202849 0.006556547 0.005164734 0.01450506
-0.004057342 -0.01087948 -0.007638286 -0.02110653 -0.001535461 -0.01082006 -0.002218082 0.00531688 -0.007007417 -0.007691142 -0.0194869 -0.008856959 0.0146989 -0.01087086 -0.007611499 -0.01323883 -0.01266436 -0.01894631 -0.003567136 -0.003561872 -0.01573946 -0.006962941 -0.002318206 -0.01898828 -0.00963595 0.01646773 -0.007609637 -0.01023253 -0.01485303
0.007267586 0.001467581 0.01708164 -0.003508217 0.002014871 0.005095353 -0.0003701537 -0.01124795 0.008116241 -0.001948346 0.005945378 -0.002642245 0.002739013 0.0004459817 0.0001958417 0.001634453 -0.003893195 0.00640376 0.1040432 -0.001190178 0.001837591 0.003774188 0.0008092228 -0.006801317 0.005613634 -0.0007659746 -0.003297933 0.0003717447 0.002363628
0.01015721 0.004238788 -0.004570242 0.0009579837 0.01870633 0.01132383 0.01615904 0.02395589 0.003968698 0.01131192 -0.008333441 0.004600536 0.01466225 -0.002008726 -0.004318548 0.007846604 0.002804634 -0.01108696 -0.005949818 0.006823926 0.006747083 -0.0002456609 0.006611615 -0.004595751 0.00758423 -0.00230118 -0.004237318 0.01682766 -0.003617145
-0.002470742 0.01608432 0.004849339 -0.007046794 -0.01593057 -0.01717625 -0.003649688 0.003338242 -0.008607791 -0.01235263 0.02596017 0.005552702 0.009976995 0.001339611 0.003730839 -0.0003337225 -0.001712894 0.01326074 -0.01875972 -0.005336491 -0.0007981266 0.005799017 0.008535688 0.007045307 -0.007808155 0.00650645 -0.0005309203 -0.01534245 0.004103099
-0.01363954 -0.001636532 -0.009158881 -0.01261547 -0.007676126 -0.02182111 -0.0387674 -0.005937586 -0.004200327 -0.008561259 -0.02089233 -0.008416027 -0.003207577 -0.009414986 0.0001305257 -0.008329715 -0.01665927 -0.007410138 -0.006973565 -0.01256368 -0.003427711 -0.007356637 -0.006983168 -0.008117152 -0.02563371 -0.01176781 0.00198953 -0.00907004 -0.0094834
0.007020922 0.004407573 0.003841997 0.005842275 -0.003183659 -0.0002903168 -0.00609991 -0.006239408 0.001183048 0.003799602 0.007406396 0.0001507884 0.00502063 -0.0002252713 0.0205593 0.007518921 0.0009504806 0.01289588 0.01424372 0.003905528 0.003199579 0.005889562 0.005441497 0.007159293 -0.0009195859 -0.003221869 -0.001856738 0.001247343 0.01010776
-0.0003557838 0.00782626 0.008567719 0.002585642 -0.004357699 0.002609778 -0.004215351 0.002482668 -0.006921347 0.003133508 -0.006811819 -0.007497391 -0.007057298 -0.0002252713 -0.00481092 0.004284963 -0.005238521 0.00745846 0.01285257 0.00179749 -0.006409579 0.003663497 -0.005388027 0.01238042 -0.00646051 -0.004009526 -0.02827328 -0.0007481989 0.006084965
-0.001662085 0.01126206 0.003702335 0.00354436 0.0007761089 0.002410484 0.01297225 0.00490296 -0.003843771 -0.001500241 0.007991602 -0.002435548 -0.003870577 -0.001127222 -0.003930056 -0.003951 -0.00782942 0.0001428025 -0.009409029 -0.007209478 -0.003681095 0.003892941 -0.005363397 0.003359628 -0.007201853 0.001683367 0.003271943 0.005473982 0.003234752
0.007811593 0.0008238736 0.006629852 0.002248975 0.007439291 0.005186792 0.007552996 0.001936943 0.01312721 0.003323629 0.00968177 0.007591328 -0.00345313 0.004052166 0.01072276 0.007791722 0.007033233 0.01643806 0.0006872438 0.001506386 0.002187361 0.001375087 0.003971666 0.008037958 0.007664676 0.002971284 0.006376754 0.004456589 0.001441988
0.006463456 -0.00101779 -0.004507193 0.003523928 0.002307493 -0.0008625531 0.007869667 0.01315027 0.004576922 -0.0004554832 -0.0002919862 -0.002802062 0.006357445 -0.001798936 -0.009883989 -0.0009944018 0.001750605 0.008676213 -0.004820982 0.001804392 -0.002994367 -0.005186813 -0.006502444 -0.002498407 0.00622773 0.006301179 0.01490058 0.0001234932 0.01383277
-0.001054843 0.01099492 0.002761838 0.004785394 0.00297271 0.007641608 -0.0003733736 -0.007843117 -0.002678163 0.003962761 0.01276854 0.005596327 -0.009171875 0.005611026 0.001546855 0.003216215 0.002699543 0.01397467 0.001035035 0.004497176 0.004603028 0.002758866 0.007626702 0.010266 0.00160827 0.01147091 0.01704238 0.003821215 0.008557673
-0.0007037612 0.002347335 0.0006434039 0.002542955 -0.002204701 -0.002858727 0.001492578 0.00288297 0.006584733 -0.008006652 -0.006073763 -0.003399541 -0.009366251 0.001118392 -0.0001288139 -0.0004251311 -0.00716163 0.007801302 -0.003627255 -0.005398934 0.00515323 -0.002433935 -0.002947019 -0.00103217 0.002292982 0.003415705 0.0003929558 -0.005180702 0.003482945
0.003514069 -0.003642988 -0.01639604 0.000317404 -0.004713121 0.009119406 0.002606568 -0.02629578 -0.01123975 0.006449361 0.001739062 0.01732923 -0.003507619 -0.001342303 -0.008408213 -0.001749436 -0.003199505 -0.0006818115 -0.00242551 0.003302836 0.01237312 -0.003906599 0.002679569 0.007715662 -0.006894999 -0.00646189 -0.002228536 -0.003220613 0.003470828
0.004782784 0.01259798 0.007258591 0.01230105 0.007109226 0.0100674 0.0018577 -0.001972294 0.007398468 -0.04292106 0.0008685392 0.005562423 0.001426394 0.003575482 -0.0004548272 0.00373167 0.003359153 0.00761073 0.00207935 0.007763451 -0.003277063 0.003662903 0.01244564 0.006842633 0.002073521 0.01124957 -0.00434004 0.003096906 0.006243842
-0.006772572 -0.002849283 -0.004926339 -0.00125469 0.001626122 0.005042455 -0.009323173 -0.002560792 -0.04176017 0.0008808071 0.005482637 0.01000815 0 -0.0002231251 0.002077328 0.001648735 0.005097132 0.00486227 0.02276128 -0.002382312 0.002825675 -0.005131754 0.01213595 -0.001425925 0.01756634 0.003012169 0.001975015 0.0001237316 -0.004512941
0.002807963 0.008806438 -0.006825382 -0.0006279533 -0.01327707 -0.002518126 -0.02966 -0.009582449 -0.002587863 -0.003935681 -0.0005757082 -0.009268908 -0.003404864 0.00467446 -0.001882357 -0.006090494 -0.00493748 -0.005810419 0.01428004 -0.001790576 0.0001128848 0.008457439 0.001461034 0.01507286 0.0002261145 -0.01134229 0.001708716 -0.009193711 -0.0004656803
-0.006917146 0.0001884521 0.01480685 0.0006279165 -0.0004844051 -0.0008407192 -0.01869935 -0.009124956 -0.01421578 -0.007438481 -0.006644519 -0.01714418 0.004281758 -0.00422828 -0.01353973 -0.005508607 -0.0009584847 -0.002578242 -0.01682123 -0.004790437 -0.004864525 -0.002919461 -0.00465156 0.00770123 -0.01182637 0.008832789 0.009670672 -0.003125181 0.01203867
0.00481197 0.001318777 0.05712762 0.008127473 0.01146502 -0.00543531 0.000393075 0.01546334 0.01639549 0.001369016 0.004915415 -0.008531802 0.01651498 0.008881115 0.04645123 -0.05184483 -0.003361863 0.007984388 0.007436215 -0.006624599 0.01082795 -0.02225513 -0.002570234 -0.003793213 0.006158068 0.005762275 0.02097753 0.004995603 0.004264785
-0.001288767 0.09421418 -0.00894512 -0.01442481 0.006968718 0.004874489 0.005878896 0.003019181 -0.00190696 -0.00569376 0.002304876 -0.007076927 -0.009419258 0.0109915 -0.01622452 -0.001807116 -0.00902072 -0.001888806 -0.01749514 -0.006364589 0.001793325 -0.00733454 0.001836639 0.008564055 0.009504545 -0.01738735 0.004827867 0.001245081 0.004702817
-0.01714503 0.03182904 0.00745988 -0.002846773 0.009373701 0.02821242 0.007785216 -0.003470595 0.00706472 -0.00199702 0.006311011 -0.000916782 -0.004142089 0.008273494 0.002807368 0.005111839 0.03012422 -0.01209173 -0.003604822 0.003338955 0.01533527 -0.007135997 -0.009587143 -0.01277333 0.07399533 0.001270202 0.0110916 0.00570716 -0.01907831
0.01126607 0.001119702 -0.002363612 -0.00158501 0.01876542 -0.0003637141 -0.01013263 0.009571141 0.002366482 -0.005391323 0.00967563 0.007766172 -0.002953595 -0.002387929 -0.007033228 -0.00165098 0.006572771 -0.001641607 0.00890262 0.004535151 -0.00519658 0.001515313 0.01168184 -0.004227023 0.002715355 0.01060623 0.0003759154 -0.01533415 -0.007065282
0.005057992 0.00492016 -0.001315505 -0.002223279 0.009847749 -0.0002728477 0.003128636 0.007662547 0.01021243 0.00263011 0.004521029 0.00657668 0.005680608 -0.003701675 -0.004566111 0.007233975 -0.003594054 -0.004665932 0.006455994 0.000301554 0.006739268 -0.00252691 0.003446831 0.004126606 0.00954965 0.01310133 0.002252781 0.005512394 -0.005163867
0.0001172951 -0.01253392 -0.007487363 0.006339085 0.01445677 0.006166717 -0.00666012 0.007384032 0.001669681 0.004345261 0.02450684 -0.001583578 0.01330968 -0.003058756 -0.007115646 0.009941941 0.0006258913 -0.001651936 0.0132898 -0.002415413 0.003078248 0.002611086 0.002187242 0.01307215 0.01007306 0.005686061 0.00635555 0.00162279 0.008836097
0.0007036832 -0.006242346 -8.845721e-05 -0.004115874 -0.0028928 -0.01769478 0.003139688 -0.003221031 0.004328288 -0.005867195 0.007946307 -0.002644755 0.0008596063 -0.002409916 0.01641859 0.0109158 -0.007537688 -0.004418644 -0.0008358872 -0.004848593 -0.0006587887 0.01228951 0.003997669 0.004056322 -0.01400644 -0.001233325 0.0003725788 0.005349251 0.04616851
0.002809627 0.001259963 0.004147381 0.001268178 -0.009368356 0.004132423 0.009360475 -0.01012757 0.001925045 0.003386479 -0.004102229 0.008963939 -0.006572939 0.001753223 -0.01201385 0.01070141 0.001260321 -0.001523462 0.005836705 0.01537342 -0.001979103 0.006212448 0.00912921 -0.006836124 0.008262854 0.000246852 0.004213148 -0.0013657 -0.0100413
0.005014344 -0.002269099 0.00693261 0.00757583 0.006194795 -0.01319148 0.0007759897 0.02556436 0.01291447 0.001516741 -0.005220606 -0.001275757 0.0124626 -0.003729255 -0.005833921 0.0001444712 -0.006634079 0.007318947 -0.006338676 0.006262086 -0.002093359 0.003215265 0.0005646542 0.00297794 0.006152618 0.0001232548 -0.004834218 -0.003484771 0.005256996
-0.001396856 0.01054536 0.003143253 0.001257106 -0.003001541 -0.01252125 -0.00583542 0.01352928 0.003920371 -0.01171064 0.003574888 -0.002405614 0.003836297 0.003072187 0.007448402 -0.001011764 -0.004128922 -0.003859926 0.0005019835 -0.009858104 0.008456494 -0.0247502 -0.0005133277 0.005929499 -0.001022802 0.005536105 0.009891187 -0.0006234801 0.01535558
0.001047896 -0.00304339 -0.002618699 -0.00535351 0.005178728 0.00590639 -0.00273494 -0.003742178 0 -0.009524559 -0.0005491691 -0.004450614 -0.003622768 -0.000876811 -0.000322692 -0.004880817 -0.0083094 0.005372254 -0.005534618 -0.0009010917 0.001529834 -0.002788255 0.0006158839 -0.002071319 -0.005335593 -0.005289393 0.003806727 -0.002498168 0.007965229
-0.002913244 -0.02190841 -0.0006120886 -0.001579996 0.004881607 -0.03956478 0.005851401 -0.004491926 0.01237818 -0.002395337 0.004931548 0.007231608 -0.001602503 -0.0002193095 0 0.0002422039 0.002724152 -0.004405892 0.007372672 0.005095235 0.00370566 -0.008411579 -0.0003591825 -0.003065512 -0.007849606 0.002463641 0.0002451834 0.003121743 0.006103211
-0.01327483 -0.006121678 -0.01046204 -0.01980263 -0.007058859 -0.01449731 -0.01607563 -0.02414081 -0.00892798 0.0004935238 -0.01237472 -0.001051382 -0.01443055 0.003284776 0.01091356 -0.001211483 -0.004973181 -0.01473471 -0.01395337 -0.0008973332 -0.001960171 -0.003761383 -0.01166764 -0.01476634 -0.004156274 -0.01900323 -0.01170895 -0.01558016 -0.03628938
-0.00319807 0.008551408 -0.002654915 0.01504749 -0.008024077 0.0062949 -0.003960455 -0.006004742 0.006477551 0 -0.007499013 7.521823e-05 -0.008387416 -0.003284837 0.004332324 -0.001212975 0.003211343 0.01514859 -0.001694326 -0.005099701 -0.004369672 0.001112795 0.002334015 0.006012686 0.0008326877 0.01208967 -0.003228626 -0.009670555 0.01381091
0.01390226 0.009618015 0.007591802 0.01168867 -0.004771991 -0.005801667 0.006329135 0.01421928 -0.004011201 0.0033784 0.01301779 0.002850876 0.01163624 0.004595671 -0.0002543654 0.006725532 0.004638151 0.01492254 0.01364229 0.001802964 0.003388261 0.002221856 0.003568355 0.01762783 0.01487016 0.009984667 0.003724307 0.0002557904 0.01493746
0.015326 0.008481789 -0.0005277595 0.007821055 -0.001288648 0.001084217 -0.008712946 0.001011099 -0.02687146 -0.001758153 -0.009400125 -0.0007493919 0.002591587 0.008479188 0.00228656 -0.0009166626 -0.002716293 -0.005040453 -0.02061922 0.002099216 0.005983061 -0.01020977 0.004069976 0.007432783 -0.006169057 -0.004918252 0.0008669908 -0.002431724 0.01088821
0.006889399 -0.006628079 0.004126962 0.007760376 -0.01606279 0.006774316 -0.001592413 -0.008737898 0.01375588 0.003022034 -0.005291729 0.005905442 -0.006925788 0.0002164606 0.008087979 0.003565385 0.003194945 0.005855549 -0.0003415929 -0.0005993255 0.002599672 0.01743924 -0.003760246 0.006700666 -0.001444906 0.001601129 0.002596699 -0.007330758 -0.004030471
-0.01498764 -0.008453475 -0.008624565 -0.04102811 -0.008648252 -0.008055862 -0.01404228 -0.01874648 -0.01709106 -0.01271205 -0.01803385 -0.008457863 -0.01576035 -0.007386539 -0.006376466 -0.01243754 -0.01381104 -0.01711786 -0.01862125 -0.01236633 -0.004010663 -0.01623264 -0.005537375 -0.01129069 -0.0107997 -0.004563716 -0.01593269 -0.01574218 -0.01938516
-0.008281393 0.0007638398 0.006870456 -0.02182141 0.005273124 -0.006730026 -0.008113667 0.003291429 -0.01467246 -0.007132695 -0.004559704 -0.003086437 0.0009922825 -0.004151725 -0.0008237177 -0.008902482 -0.005675836 0.001242223 -0.04466533 -0.008534087 0.004335172 -0.005354528 -0.00980393 0.003420101 -0.004185004 -0.01068866 -0.004905374 0.004970574 -0.002283138
-0.0009373646 -0.0003818407 -0.002812941 0.01015567 -0.006595739 0.004656424 -0.002446961 -0.00614081 0.01152724 0.004499549 -0.002573999 0.006163518 -0.001212975 0.0002189635 0.003796039 0.004999042 0.007775871 -0.004701264 -0.02468807 0.00275102 0.004208755 -0.001733434 0.006320961 0.006902303 0.009391771 0.007097035 0.005030831 -0.003398285 -0.001842944
0 0.01712183 0.01935372 0.01904815 0.005468173 0.01569115 0.004481511 0.01255725 0.004747429 0.004833917 -0.007761901 0.009323155 0.01020924 -0.001752899 0.008050376 0.004438905 0.007235277 0.01390155 0.009652962 0.01183453 -0.0007541042 0.003550181 0.0142704 0.008201137 0.004352739 0.00840129 0.003881541 0.004702224 0.01621534
-0.0002345718 -0.006947996 -0.009281421 -0.01125597 0.002347692 -0.01243464 -0.008573283 -0.003764075 -0.005417871 0.007981667 0.000288564 -0.01420581 0.00120067 -0.001316579 -0.005212757 -0.01367235 -0.004334891 -0.006032386 -0.009652981 0.002711313 -0.003779093 0.01151617 -0.002827466 -0.008588733 -0.001448846 0.0009838269 -0.000750048 -0.00169546 0.001250915
0.0009376182 0.002726411 0.0002613918 0.01029609 0.007755289 0.0001970335 -0.003696829 0.001121726 -0.005717198 0.005612449 0.001441512 0.0006774753 -0.001637667 -0.002858727 -0.002521891 -0.002717488 0.008970083 -0.0004126088 0.004281046 -0.0003009295 -0.001840795 -0.01489284 0.002622144 0.0003875935 0.000621245 -0.01062655 -0.02046821 -0.003661533 -0.00444786
0.001287823 -0.0120095 0.00495373 0.00638161 0.007326047 0.008728566 0.007788528 -0.002334695 0.00939921 0.005581153 -0.00115312 -0.009147031 0.004034713 0.003517276 0.002584928 4.947063e-05 0.003661002 0.001786781 0.001113867 0.004803309 0.002597769 -0.001996781 -0.002004545 0.001258654 0.007629659 0.007795625 0.003694971 0.005096421 0.003697584
-0.0007022104 0.005453709 -0.00243035 0.003175576 -0.004352072 0.001463534 -0.0008170365 -0.009575047 0.01156012 -0.008594023 -0.0005769606 0.0004556333 -0.003160937 -0.003297096 0.00533763 0.00163124 0.006019321 0.0001373197 -0.003159024 0.002393122 -0.0004324656 0.002256944 0.003748891 0.004152011 -0.001438997 0.000369838 -0.007659908 -0.003263907 0.0100209
0.0001170567 0.01385923 0.008135751 -0.001904213 0.0009274948 9.750845e-05 -0.00122676 -0.001771468 -0.01029124 0.004411014 0.002306065 0.003561347 -0.005473486 0.0006603206 -0.001817864 0.002269433 -0.003163568 0.00301621 -0.01878692 0.0008959332 -0.001623458 0.0288018 0.008371264 -9.638535e-05 -0.002059373 0.003198391 0.009438771 -0.000261639 0.008878516
0.003155968 -0.0001247603 0.01318733 0.01607095 -0.001205992 0.00292065 -0.006568199 0.01112178 0.001067307 -0.004060215 0.004596383 -0.008660036 0.002302497 -0.001321055 0.0009407147 0.003787488 0 0.01305603 -0.003229164 -0.001493615 -0.004886207 0.007553587 -0.004329982 -0.0003854779 -0.008072086 0.004411727 -0.002924124 -0.004588625 0.002697284
0.004773174 -0.003332499 -0.0005105845 0.006853644 -0.001021609 -0.01636738 0.01105894 0.005917174 -0.0008670869 0.003291429 0.005145877 0.00986935 -0.004610301 0.00351882 0.002754349 0.003088231 0.01165557 0.01021644 0.004745175 0.01395293 0.00434443 0.001002762 0.01529993 -0.002026584 -0.003122013 -0.003429685 -0.006002224 0.003017874 0.00397131
0.0004644507 0.002791677 0.006701495 0.00279025 0.01053711 0.002960111 0.02374835 0.009519187 0.006053566 0.007314331 0.0005701347 -0.01017472 0.008872372 0.005036643 -0.001000726 -0.003726623 -0.0004698546 -0.01116272 0.01036086 0.001178524 0.002813906 -0.01514914 0.004264428 0.003664091 -0.00104291 -0.003441467 0.003835347 0.003139331 0.0003048909
-0.00968223 -0.01395282 0.0001691437 -0.02127736 0.006232824 0.0009847797 -0.01523078 -0.03651852 0.0141584 -0.007244419 -0.001996841 -0.008661419 -0.02417195 0.00305341 -0.00445265 -0.0127554 -0.003295481 -0.004473066 -0.006580859 -0.004722583 0.002051275 -0.05858621 -0.002205179 -0.008602801 -0.01175491 0.002950602 0.01808229 0.007934953 -0.01208123
-0.0009381402 -0.01009295 -0.01122077 0.007875345 0.02124564 -0.0009847361 0.006441307 0.004809834 0.02345903 0.005438295 0.02091052 0.005910182 0.006680772 0.0008706831 -0.005546486 0.005309884 0.005955214 -0.002856934 -0.004727254 0.005605692 0 -0.01449169 -0.00467701 0.001648973 -0.009547125 0.003676087 0.003502665 0.02051878 -0.001049413
-0.009667605 0.007177284 0.006730506 -0.003457496 8.952217e-05 -0.04472946 -0.0367839 -0.0137578 0.008712494 -0.006417498 -0.006171036 0.01156531 -0.01768968 0.006938411 0.01056211 0.01185715 0.004987537 0.01272511 -0.00703755 0 0.002692647 0.003369965 -0.001059139 0.01328603 -0.01525106 -0.002449231 0.0004993622 0.003168327 -0.004022691
-0.001897346 0.01039814 0.0004245334 -0.008855215 -0.009165318 0.0001029915 -0.008361329 0.006327239 0.0108947 -0.003154001 -0.009896931 -0.009195696 -0.001243291 0.0004320403 -0.001188865 0.005997755 -0.0007777257 -0.004854283 -0.003633237 0.003230949 -0.001399304 -0.00391743 -0.002121611 -0.001244067 -0.001949959 -0.00208649 -0.0155979 -0.002660771 -0.01644348
0.01694757 0.007551576 0.00887249 0.02230334 0.0155847 0.0002059724 -0.004206911 0.0175695 -0.008112526 0.01677678 0.01634764 0.01688228 0.01537542 0.004740429 0.01133113 0.01863988 0.01329227 0.01048815 0.01577529 0.006430884 0.01231083 0.0008212531 0.009211541 0.01633627 0.004112122 0.01087559 0.002532372 0.005440667 0.01793067
0.009986201 -4.15453e-05 0.01726409 0.006811257 -0.0002666471 0.008206103 0.007978238 0.0218796 0.009677165 0.00619361 0.008906282 -0.004363566 0.01217635 0.004290068 -0.03272174 0.0003816353 0.005054078 -0.001070715 0.006952973 0.03013567 -0.005119951 0.002004401 -0.01062848 0.0005650116 0.01052755 0.005575107 0.006679706 0.003149551 -0.003970688
0.001039322 0.005595734 -0.01089092 -0.007121889 0.01491185 0.009455658 0.008329887 0.002696095 0.0006876012 0.00157673 0.006628076 -0.00135812 0.002856581 0.003205402 0.004276654 -0.0007157503 -0.000152838 0.007071822 0.002244693 -0.00880308 0.0004276315 0.003815871 0.004345617 -0.003584184 0.009783179 -0.0001208259 0.00313541 0.0033904 -0.00755054
-0.005207424 0.01354809 0.007080226 0.0003106112 0.002361844 -0.009353436 0.006202259 0.001279251 -0.004007491 -0.003087274 0.004120314 0.01297696 -0.001976714 -0.01634793 0 0.00921792 0.01018482 -0.005867495 0.003916096 0.01892978 0 0.0256034 -0.003029879 0.002359465 -0.001482572 -0.008741146 -0.002256494 0.004003487 -0.008618251
0.009238943 0.01525638 0.00736001 0.007736363 0.001571493 0.006313025 -0.01369598 -0.007211339 -0.006167857 -0.004959284 0.01415381 0.002010231 0.007119879 0.001516979 -0.00050969 0.00904014 0.0006048042 0.007196221 0.002602169 -0.0104094 -0.002997595 -0.0005303835 0.002273239 -0.007380114 0.01431 0.00595711 0.008746764 -0.000249715 0.01005796
0.01006539 0.01625276 0.02006589 0.002463166 0.004873422 -0.004272216 0.02190619 0.01020441 -0.003731708 -0.001866173 0 0.006893306 0.01408928 -0.001516956 -0.001530626 0.00191981 -0.002572923 -0.001993675 -0.006892058 0.005358855 -0.001287335 -0.002745221 5.054346e-05 -0.004473425 0.004794174 0.001211386 -0.004738693 0.0002497123 -0.007597025
0.01277784 -0.002452816 0.007321905 -0.0009229269 0.009933915 0.003358321 -0.01068655 0.006046812 -0.0009509076 -0.001107531 0.006196928 -0.001182599 0.01091745 -0.002823341 0.004775429 -0.0009360521 -0.0006063631 0.003718487 -0.003182583 -0.002816886 0.01089057 0.007773269 -0.01802311 0.005517492 0.0256608 -0.01697126 0.0006248191 0.001621957 0.0003780604
-0.006425116 0.01181297 0.0008814026 0.003379826 0.0002579356 0.007893204 0.004946495 0.003836891 0.006448769 0.01026647 -0.004306875 -0.01490119 0.007001153 -0.004359196 0.01544268 -0.01438466 -0.002428976 -0.006649859 0.00430348 0.01511795 0.002439501 0.003951599 0.005635327 -0.004182909 0.002833402 -0.02961794 0.005605692 0.004105236 -0.01689997
-0.000113136 0.002267886 -0.0004806481 0.003062917 0.0008588916 -0.003230718 0.0175264 0.00650645 0.003208967 -0.004259226 0.003500764 -0.0110957 0.004535151 -0.008335124 -0.005330679 -0.00033253 -0.002892202 -0.009788943 -0.00693215 -0.0005558486 -0.01882009 0.003499695 -0.002762374 0.003233801 -0.01097348 -0.008150804 -0.006105546 -0.008227484 -0.01732101
-0.0002261656 0.001600058 -0.002889034 0.02028214 0.007015713 -0.002936857 0.004836764 -0.001124716 0.004887776 -0.0008953048 -0.0005377785 -0.002736196 -0.002106798 0.001980369 -0.00075482 0.001519479 -0.007190446 0.002691458 0.0009396428 -0.0002780943 -0.004327169 0.004444246 -0.01123035 0.00237112 0.01942598 0.002681947 -0.006017335 0.0003754388 -0.009827104
-0.002151657 -0.008340413 -0.0008844471 0.01043389 0.005950355 0.009789671 0.009603964 -0.003338479 0.007039033 0.005085865 -0.0005380767 -0.001675817 -0.007515227 0.004386921 -0.0168168 -0.000142346 0.0007674133 -0.01557562 -0.0001878915 -0.01259289 0.00519035 -0.006280013 -0.006653159 -0.02435638 0 0.006989907 -0.004789479 0.01317616 -0.008861288
0.005426795 -0.002440866 0.001527215 0.00118543 -0.003991333 -0.009485446 -0.007194289 -0.001390649 0.0009926398 0.004719072 0.00830778 -0.001754929 -0.004472407 -0.002629814 -0.01879834 0.001422585 -0.006464529 0 0.00879084 -0.00593135 -0.0007552375 0.003755186 0.004942106 -0.0007767713 -0.007846422 0.001518646 0.00302762 -0.001112066 0.01705726
0.008979652 0.006208538 8.022464e-05 -0.008328392 -0.0005958067 0.00616565 -0.02271898 0.02074532 -0.002110621 -0.0061597 0.001866386 -0.009129708 0.01567167 -0.02061928 0.004554256 -0.007372068 -0.002938232 0.008021167 -0.01936699 0.004240331 -0.01939902 0.02121693 0.009246266 0.009186382 0 -0.01182993 -0.001260359 0.006653536 0.007092418
0.00723717 -0.003964284 0.005685705 -0.003890503 0.001446393 -0.01206356 -0.005348716 0.003019775 0.008908764 0 0.007695434 -0.002160318 0.002099097 0.006030222 0.02208473 0.0003340878 -0.004345786 0.0002708068 -0.0007596517 0.004222288 0.0002200361 -0.01150128 0.008243937 0.006619668 -0.002021805 -0.008094138 -0.004297297 0.009289967 -0.006178652
0.003543766 -0.0002360026 -0.004161062 0.008360861 -0.001020774 0.005289369 -0.002478271 0.007278 0.007363797 -0.003989837 0.006586746 0.004162102 0.001362111 0.002224116 -0.005156557 0.001668848 -0.004052435 0.008358023 -0.01493144 0.00280511 0.0009897816 0.002069714 -0.001275697 0.006291109 0.001617791 -0.003877399 -0.01031262 -0.002558342 0.005465209
0.0008840229 0.006977714 8.022464e-05 0.003561822 -0.000595926 0.01300226 0.01600033 0.01448203 0.002808557 0.01083173 0.02489749 0.009263983 0.01382913 -0.004676531 0.001785591 0.01353351 0.008088452 0.001609698 0.0003856869 0.01031084 0.008645723 0.01283927 0.008085614 0.001898631 -0.002630292 -0.00806145 0.003959318 -0.004278561 -0.002013444
0.00978188 -0.002072514 0.006314209 0.002958566 0.003315668 0.009269889 0.009317486 0.004022603 0.006986829 0.0008177989 0.008671368 0.006683969 0.005252609 0.008667705 -0.0006373767 0.008471269 -0.002792439 -0.004702102 -0.007741417 0.001938727 0.003806727 0.001105055 0.006009012 0.001421514 0.009878085 0.002477436 0.00976736 0.001591369 0.004346567
-0.004604254 0.001173642 0.009752249 -0.01218621 -0.002039066 -0.002383985 -0.01298712 -0.005436449 0.0007261977 -0.002045994 -0.001016299 0.005962443 -0.01022151 0.006836477 0.002228874 0.009046873 0.003566692 0.005773772 0.01178187 -0.004993069 0.003251268 -0.0006799028 0.009270597 -0.002655273 0.001002524 -0.0125804 -0.001642383 0.0003668589 -0.006494346
0.001646831 0.01216386 -0.002686231 0.004475696 0.008468905 -0.004385537 0.002447944 0.02364567 0.005008887 0.001637191 0.00481802 0.002255041 0.007547198 0.0004394281 0.01006303 -0.0006930845 0 0.01699234 0.001918263 0.001111724 -0.004228759 0.004580244 -0.01295264 0.008792259 -0.002608659 0.01466178 0.004037919 0.002808082 0.01236782
0.004269057 -0.001198235 0.004184301 0.004752056 -0.01315754 -0.0003996694 -0.006131274 -0.0001625551 -0.001626562 -0.001637129 0.002526546 0.000225161 -0.001752481 -0.0006592658 0.005025137 0.000693081 -0.0007742063 0.0003947433 0.004588907 0.001387944 0.003254595 0.0005075836 0.0008081507 0.004601604 -0.01947717 -0.04996043 -0.005176508 -0.003786691 -0.0005793461
0.001528049 -0.0007349569 -0.0003940047 0.0002961912 0.005793683 -0.005009003 -0.04015597 -0.01317475 -0.0008444774 0.006193255 0.005786928 0.0017249 -0.00527591 -0.001760243 0.003252813 0.0007385864 -0.003414074 0.003808509 -0.01731809 0.00249337 -0.002277044 0.003377568 -0.008925876 0.002620004 0.004904977 -0.03234816 0.01918194 0.003908615 0.003471066
0.002178797 0.009781998 0.01027178 -0.006239768 0.009217447 0.0001004884 -0.002992035 -0.0008240757 -0.003324605 0.00750283 -0.005282322 0.0033664 0.007440238 0.01007896 0.002868825 0.000323005 0.002018797 0 0.0001940539 0.007168525 -0.005442502 -0.004308432 -0.008286982 0.002799523 0.001833188 -0.01449719 0.04373344 0.002799998 0.0003849719
0.0007614574 0.001952648 0.003193281 0.001191621 0.004451367 -0.0103973 -0.0124921 -0.0008247915 0.0005447572 -0.005943581 -0.00886646 0.02032968 -0.002990182 0.005001652 0.01587772 -0.001107889 -0.01060522 0.001702528 -0.009750482 0.001372706 -0.001747883 -0.003137319 0.002974849 0.01047518 -0.005714261 -0.01340368 0.01883971 0.004124706 0.004160677
-0.003813256 0.001796181 0.01075071 -0.009872973 -0.001593488 -0.01657497 -0.0008673256 -0.01078397 -0.004001985 -0.004004738 -0.002802899 0.001316396 -0.008816068 0.0002169374 0.004647525 0.004975794 0.0007837323 0.009118224 -0.003926884 -0.002747313 0.007515963 0.009046047 -0.01205638 -0.003047815 -0.01049288 0.001160068 0.004306566 -0.00206021 -0.003519463
0.01355256 -0.004477257 0.005523657 0.006294071 0.0001678326 0.004631743 -0.003041477 -0.005310185 -0.0007293499 0.0004760086 0.01217364 -0.002927711 -0.001355195 0.001516979 0.008867882 0.0005972986 -0.006917206 0.004786225 0.00294668 -0.0002751133 0.009611875 -0.000841972 -0.0020755 0.005074597 -0.0101861 -0.02109046 0.006021336 -0.0002426203 0.006326173
-0.009739286 -0.003804102 0.005797476 0.002089224 0.008107253 0.007672247 0.01640088 0.01613547 -0.001521194 -0.001837212 0.002266102 -0.002274774 0.02044461 0.009482818 -0.002179313 0.004582499 -0.0007890595 0.002062695 0.007620905 -0.009955866 0.001074214 0.002439858 0.003525829 -0.003318565 0.004794174 -0.003707299 -0.01021133 0.004841984 0.01824138
-0.002940324 -0.004359854 -0.007099078 0.001787256 0.0007489498 0.00234115 -0.007304099 -0.02641744 -0.005311803 -0.001977072 0.0007543102 0.03373256 -0.002251057 -0.002147296 0.002360655 -0.004444747 -0.001896331 -0.0007730729 0.01218942 0.006095865 -0.003657046 0.002936577 0.05385468 -0.007042292 0.006425554 0.001336277 0.002795362 0.001809747 0.003683451
0.004244486 0.00547576 0.005728969 -0.001489198 -0.01736837 -0.001118988 -0.003023063 0.02484865 0.0006119524 0.08493356 0.01149436 -0.000781603 0.003782976 -0.002582843 0.002234583 0.002385273 0.004576566 0.0002578165 0.005752674 -0.01027354 -0.0003234075 -0.001509255 0.006550625 0.002414766 0.005152044 0.005031779 0.002787397 -0.00241368 -0.00443439
-0.001956767 -0.003852986 0.001978466 0.005943601 0.0004231035 0.007705607 0.01970081 -0.008464416 -0.001285544 0.008551054 -0.003983075 0.009620848 0.001223888 0.004086478 0.004394042 0.004434158 0.003771812 0.003858029 0.007429352 0.01137793 -0.01280122 0.002597769 -0.009694507 -0.007262011 0.01144498 -0.008003588 0.002085536 -0.0002417261 -0.02394488
0.002065313 0.02180344 -0.001445384 0.01470619 0.003715637 0.003931295 0.01054643 0.01955832 0.001163164 0.007245337 0.008445146 0.002531302 0.01416886 -0.004517552 -0.001201934 0.00944255 0.002037118 0.01148553 0.00699772 0.004954442 -0.03714837 0.01197907 0.02064642 0.004940208 0.006481696 0.0127164 0.01196517 0.004461929 0.001729542
0.003144204 -0.009220841 0.00243308 0.00291542 0.002441404 -0.007067203 -0.06546223 -0.01068077 0.007983796 -0.01567104 0.009845034 0.00853096 -0.001709909 -0.001294556 -0.01795951 0.001038608 -0.007542432 0.0002537644 0.0112445 -0.0005492288 -0.0108232 -0.0003308009 -0.002316115 -0.0001860434 -0.01096227 -0.008113847 0.01374318 0.001562923 -0.000512135
0.0158938 0.01393118 0.04861663 0.006673549 0.002519293 -0.004162618 -0.01945317 0.01113015 0.007800001 -0.02327089 0.002934675 -0.01388229 0.01577986 -0.003027009 0.003300578 0.05744676 -0.004584613 0.0003804437 -0.004482646 -0.003577844 -0.003672241 -0.009558258 0.005491884 0.008150531 -0.001021191 -0.003264086 -0.007586514 0.002759342 0.005937438
-0.003522095 -0.0289101 -0.010179 -0.008130192 -0.006647879 -0.004997681 -0.01797705 -0.01286624 0.000240893 -0.01538597 -0.004160105 0.005070446 0.000990377 -0.002819038 -0.001832315 0.01283021 -0.010513 -0.002920836 0.02805654 -0.003037412 -0.001380621 -0.006283373 -0.002838524 0.009912788 -0.006148785 0.03029864 0.005666977 -0.003600635 -0.004401821
0.02283154 0.003283706 0.0007306052 -0.0008749616 0 0.007740858 -0.008407251 4.136477e-05 0.009469002 0.0006512667 0.01388063 -0.003870936 0.007102006 0.003901134 0.002625235 -0.0201443 -0.007393145 0.001652067 0.03347078 -0.01168296 0.007341194 0.007868839 0.007631197 0.002827339 0.005126664 -0.03297729 0.001581014 0.003600664 0.006373081
0.001044443 -0.01089725 0.006333044 0.004657967 -0.04225131 -0.002539758 -0.02517352 -4.136648e-05 -0.001850767 0.0005205707 0.0711671 -0.0002115593 0.0002947611 -0.003466947 0.008378948 0.007697563 -0.0624007 0.06214698 -0.01507526 -0.00392497 -0.005270997 -0.00719669 0.01636078 -0.0008200192 -0.0004091504 -0.03997791 -0.005090835 0.002871083 0.03520306
-0.007544835 0.01082017 -0.009624515 -0.01139197 0.00745846 -0.002750182 -0.01844711 -0.003398285 -0.01220516 0.00441505 -0.0006759663 -0.01263412 -0.003543568 -0.004568686 0.005066058 -0.01597424 -0.06252594 0.0009540535 -0.01240688 -0.01272093 -0.008885944 0.006362539 -0.01521396 0.003003374 -0.02151059 0.02723126 -0.01393354 -0.002032855 0.02225881
0.004722157 -0.004910765 -0.00506813 0.003226315 0.01302779 -0.002348795 -0.01232451 0.006578811 0.002839108 -0.00194542 0.024929 -0.004223192 -0.007920075 0.002613226 0.004082441 -0.003599259 0.006921719 -0.00849946 -0.005078913 -0.00256372 0.0008111286 -0.0005842962 0.003956112 -0.000545412 0.0008359037 0.0001507884 0.004131829 -0.002276985 0.01381961
0.002822703 0.002013562 0.003601733 0.01366887 8.63038e-05 0.01239608 -0.006968643 0.007313977 -0.002415712 -0.0001947473 0.02646567 0.004080304 0.003076465 -0.003922456 -0.003240585 -4.351234e-05 0.004527793 0 0.001453773 0.005688195 0.006349983 0.003001472 -0.003287707 0.009862032 -0.0008358872 0.01110469 0.007189829 0.006219437 -0.01280043
0.001981559 0.0158505 0.001319848 -0.01191353 -0.004930172 -0.006890318 -0.00400402 0.01066921 -0.01627638 -0.004424451 0.008314755 -0.0003572745 0.006616944 0.00174525 0.01034493 0.0088667 0.0005418978 0.01040498 0.0009074861 0.00565619 -0.004382903 0.01109372 0.007465086 -0.000810594 -0.007765865 -0.003438297 0.009731944 -0.00406219 0.007283681
0.004677544 -0.003356361 0.001171737 0.007571452 -0.00295246 0.002944303 0.009980064 -0.0100962 0.01027214 -0.01160939 -0.01626747 0.001071475 -0.001773319 0.001959668 0.003266477 -4.303548e-05 0.01238465 0.001070165 0.01064704 0.00253487 0.0008088654 -0.003216068 0.00834963 0.0034182 -0.000843165 0.001346873 0.009861087 -0.00419889 0.02577872
-0.001452905 0.0088244 0.007873452 -0.001742211 0.01767058 0.0200729 -0.00049663 -0.003730332 -0.001034676 -0.004893874 0.007738611 -0.002287081 -0.00623185 -0.01093624 0.008384622 -0.008258976 -0.003216008 0.003914434 0.005906035 -0.006490746 -0.006140329 -0.005632438 -0.003529512 0.005016123 -0.04067264 -0.01400523 -0.01098794 0.006829254 0.01009383
-0.009600382 0.007770667 0.007956005 -0.0002906149 0.001707288 0.009592157 0.003966323 -0.01522897 -0.003415869 0.00337543 0.001711572 7.164221e-05 -0.02034849 0.01028334 0.004107492 -0.00112955 -0.00520323 -0.002370542 -0.01600894 0.001131848 0.01074965 0.002985784 0.002730572 0.001517812 0.0008781867 0.02958528 0.002814501 -0.002031899 0.00320861
-0.00251974 -0.00210644 -0.01101066 0.002902701 -0.004873689 -0.00424085 -0.004463127 0.005986854 0.002380159 0.001452583 -0.001711581 0.01102864 -0.01130419 0.005210629 -0.003931133 -0.0009567545 0.01765231 0.003435426 0.01099999 -0.0005658081 0.006874481 -0.003899957 -0.009115212 0.003384459 -0.002416787 0.01432563 0.01462008 -0.001316997 0.008147102
-0.01461271 -0.01086574 -0.01430532 -0.01312934 0.004873659 0.01471629 -0.006482227 -0.001908573 -0.004766002 -0.008414283 -0.00860226 -0.006887557 -0.0001024656 0.001082073 -0.01839271 -0.006285232 -0.00656094 -0.005573697 0.006613747 -0.003969371 0.00228097 -0.01600706 0.003741172 -0.002938471 -0.008615967 0.009245913 0.0004431219 0.005972278 -0.00204474
-0.002456401 -0.007067203 0.008387932 -0.001763587 -0.0005118965 0.02024557 0.0247048 -0.002661429 0.005131645 -0.007613721 -0.01567285 -0.005644726 -0.001229863 0.006683259 -0.008478962 -0.004124254 -0.01307209 -0.002619595 -0.0007128872 -0.0005683725 0.004319742 -0.002198907 -0.002318744 -0.002321253 -0.004224569 0.02063684 0.006842515 -0.01234213 -0.006903521
0.004055134 0.006000718 0.0003662631 -0.001177527 0.0004266782 -0.0003818407 -0.07444589 0.0004996005 0.007527558 -0.005108268 0.003722763 0.001431989 0.003582965 0.003860166 0.01069209 0.003379707 -0.006872913 0.0007151192 -0.003214274 0.00340525 0.009482935 -0.00884427 0.007504841 -0.004299513 -0.00290087 -0.008771932 0.0007695574 -0.0006030828 -0.00401557
-0.001492063 -0.002518246 0.007370423 0.002647469 -0.002647922 -0.01510297 -0.06069036 -0.01269098 0.01625651 0.003296538 0.002401446 -0.001933655 -0.006047318 0.0150826 0.004411608 0.004851949 -0.001998334 0.001428775 0.001251272 0.002263724 -0.001461739 0.0146693 -0.004477197 0.005192959 -0.01191426 0.003121387 0.001098387 -0.007872675 -0.01523302
-0.005347038 0.004193442 -0.02532891 0.002054249 -0.004027958 0.005027628 0.01991211 0.0015584 -0.01553112 -0.01209511 -0.008760507 -0.002799791 0.009413854 -0.01315808 -0.004710366 -0.008451492 -0.003461205 -0.01281227 0.01154445 -0.0005654503 -0.007227609 -0.01040748 -0.008776803 -0.01556981 -0.002490699 -0.005540192 -0.01392895 -0.0126034 -0.01327785
0.003211581 0.003190667 0.01671266 0.05058947 -0.01627595 -0.0008683994 -0.0005477379 0.007379772 0.01219342 0.01363865 0.004170887 -0.001654921 0.002847547 -0.005569921 0.00459128 0.008843778 0.006729085 0.002647706 0.01053935 0.005640187 0.01149436 0.00271797 0.006033422 0.006959839 0.01485172 0.01554808 0.103444 -0.008036153 0.01187623
0.001388539 -0.005475704 -0.001688116 0.0005572673 0.001221268 -0.00154555 -0.002194128 -0.005655755 0.00143187 -0.001006394 -0.02259734 -0.006284512 -0.003356899 -0.01820993 -0.008183734 -0.0002615794 0.0005436849 -0.009661827 0.03367436 -0.005357465 -0.009230166 -0.01160324 -0.005842854 -0.01086767 0.01441423 -0.0007015543 -0.0218183 -0.003980083 -0.005567823
0.00277123 0.008996192 0.005713442 0.0165749 8.713819e-05 -0.006692882 -0.0127109 0.0004620676 0.01602684 0.01028452 -0.0002241386 -0.0005074238 0.008825817 -0.005484274 0.001258773 0.009243905 -0.02012879 0.001576373 0.001013242 -0.0005656292 -0.001810997 -0.001288051 0.001666111 0.001183048 0.01702726 -0.006618359 0.0001026339 0.00385601 -0.0009995925
0.004884335 0.008878516 0.005027154 0.0041012 0.003914909 0.002430107 -0.008377558 -0.0004620427 0.01404003 0.009522021 0.007146037 0.002968193 -0.0008083272 0.00701453 0.008173588 0.01116894 0.00313743 0.01431611 0.00236006 0.005360515 0.005085153 0.005655005 0.01111518 0.01355033 -0.0004330023 0.005354468 -0.009897051 0.003964779 0.01841976
-0.006268977 -0.006915465 0.002975087 -0.005471988 0.006404826 -0.002527508 0.01778805 -0.006702543 -0.004638805 -0.001185225 -0.006473888 -0.007618946 -0.002935661 0.001309729 0.004446382 -0.01078024 0.001840922 -0.007312865 -0.005402649 -0.00309995 -0.004405532 -0.002652106 -0.006512224 -0.005668763 0.01972617 0.002386105 -0.001140231 0.00283994 0.01045689
-0.003630485 0.002749474 -0.004502523 0.001096839 0.005163074 -0.0009738178 0.002201516 -0.002032257 0.001568041 0.0004611144 0.002237081 0.00523067 -0.003249376 0.0008722315 0.0003548231 -0.0008639848 -0.0003679476 0.001803202 0.004223356 0.001692055 0.001357587 0.001540784 0.006088756 0.0103237 -0.001912634 -0.0148298 0.002175823 0.003937944 5.709962e-05
-0.0001069961 -0.001129013 -0.001456725 0.01035992 -0.007927706 0.00146032 -0.003855738 -0.003566418 0.01056318 0.0009215399 -0.005826966 0.0006519814 -0.003974517 0.0004358534 -0.0008873703 0.0112597 0.003673117 0.007299775 0.005212289 0 0.005749474 0.001794634 -0.0005177407 0.003654945 0.01373213 -0.01274447 0 -0.003814632 -0.00504213
0.01917937 0.009033524 0.0130352 0.02305733 0.007412549 0.006013633 0.01587772 0.01812409 0.01374295 0.003218948 0.005379961 0.01380714 0.03442558 -0.001526208 0.01398784 0.006941726 0.006941963 0.01197047 -0.0008388699 0.01009254 0.004933921 0.0050249 0.01745505 0.008682595 0.0240476 0.04025108 0.001551259 0.006880401 -0.005876189
0.01375882 0.004876269 -0.006713644 -0.006648059 0.006249291 0.01754174 0.00379497 0.008111984 0.003843779 0.007058446 -0.01759177 -0.001500958 0.02311289 -0.007226588 -0.005325226 0.01004982 0.007797636 -0.0183099 0.01300661 0.009991749 -0.0002237809 0.003815753 0.03070715 -0.03136177 0.021881 -0.004439538 0.008130548 0.007319775 -0.02096129
0.01142519 0.02746927 0.02213475 -0.004814154 0.01532823 -0.003998873 -0.0103346 0.02568647 0.0143952 0.002731523 0.02004801 -0.003439135 0.007586951 0.005916581 0.008995484 0.02132476 -0.00162704 0.009909955 0.0009934735 0.001379849 0.006801667 0.02746301 0.0234574 0.02454604 0.0196454 0.01161197 -0.003388238 0.01232201 0.01388709
0.001534 -0.01977509 0.002617982 0.00801076 0.004360572 0.004093839 -0.02267166 0.00527597 0.003331114 0.00511765 -0.003574613 0.004654288 0.002579934 0.004360216 0.00521976 -0.008218289 0.01079729 0.001068736 -0.008977597 0.002478981 0.004103218 -0.01101145 -0.006110584 -0.01665806 0.007049214 -0.01816853 0.001233413 0.002038902 -0.004666111
0.007431955 0.02399314 -0.0001413922 0.003186508 0.01106731 0.04613994 0.003907428 0.006805456 0.02452766 0.01092488 -0.004261501 -0.006953697 0.02040303 0.00563995 -0.01292517 -0.007868289 0.006245026 -0.03847096 0.003667298 -0.008009897 0.01155317 -0.0006662442 -0.02391906 -0.03025538 0.009128975 0.001678131 -0.003498647 0.00131711 -0.00733466
0.001216506 -0.00878035 -0.009657796 -0.01092907 -0.003730871 -0.02759556 -0.01064137 -0.009298988 -0.01114892 -0.007119728 -0.02388384 0.004736632 -0.0115673 0.0006486457 0.01361912 -0.004188296 -0.008036514 0.00627026 0.005310358 -0.01199623 -0.0001094401 0.002080421 -0.006024831 0.01064775 -0.01558882 -0.01961259 0.008417249 -0.008170153 -0.0009427341
-0.005078194 0.009858963 0.001426156 0.002676597 -0.006499985 -0.0165511 -0.005646584 -0.009630292 -0.01127472 -0.008078875 0.0002301667 0.009902873 -0.007500634 0.004098825 0.002828528 0.001719307 -0.02579149 0.0144798 -0.01165317 -0.001966561 -0.001642502 0.007536668 -0.0006817519 0.01062663 -0.00472438 0.01232048 -0.005637893 -0.007386359 -0.0037207
0.003760411 0.01320886 0.01800713 -0.0002673029 0.0001671175 -0.001898241 0.00282722 0.01055598 0.006615168 -0.003445235 -0.008552001 -0.007471509 -0.002958677 -0.01452918 -0.003291056 0.006806285 0.007698036 -0.003509414 0.01462783 -0.001688773 -0.01268283 0.009852353 0.0009542917 0.01501344 -0.005143496 -0.02047563 -0.005153082 0.003276102 0.001832593
-0.000304328 0.01384136 0.006765554 0.005599291 0.002421187 -0.009833485 0 0.007175745 0.007717436 0.008041979 0.006247751 0.004133966 0.01244376 -0.01031949 0.001386991 -0.009071363 0.01450083 0.02004275 0.01148494 0.006737847 0.002992202 0.003344064 0.01693514 0.01071439 0.01320086 0.02748829 -0.002379325 0.001331634 0.0002952378
0.004555799 -0.009629931 -0.0006258061 0.00926292 0.004160796 0.02463874 -0.00339362 -0.0008791376 -0.006344734 0.003868241 0.007125679 0.003904459 -0.0029307 0.0004413346 0.0005774023 0.004901299 0.01376129 0.01263377 0.009901929 0.01306474 -0.001550385 0.003981996 -0.005104315 -0.002044681 0.01457332 0.004601485 0.003928089 0.004466082 0.01929666
0.003730483 0.02366186 -0.00243746 -0.001318012 -0.006164079 0.005600713 0.01462348 0.02973769 -0.002472176 0.008521623 -0.007587055 0.01029125 0.01157815 -0.0008828363 -0.005904848 -0.01143158 0.01287387 0.004098113 0.00419083 0.01016641 -0.004220379 0.001458772 -0.001257674 0.009653316 0.02570832 0.00180701 -0.002375681 -0.00325709 -0.005633517
-0.01613026 0.006531676 0.0352789 0.006310892 0.002086726 0.001674084 -0.008410557 -0.00826126 0.00674282 -0.01822037 0.0002307626 0.002031526 -0.01262024 0.01337885 0.007634983 0.01063725 -0.002807501 -0.002691191 0.03368715 0.001638857 0.01139831 0.006618839 0.008325159 -0.001322965 -0.005656115 -0.004035379 0.01090213 0.004340513 0.003314242
-0.006463869 0.006965876 -0.01553367 -0.00657462 -0.003340872 0.0271352 -0.006779653 -0.0003130926 -0.004929333 0.0005845507 -0.001847602 -0.008715892 -0.00808873 0.002828171 -0.002365225 -0.004316932 -0.01594087 -0.007762862 0.003570493 -0.004924781 0.00131961 -0.004353748 -0.01391408 -0.003447807 -0.01045337 -0.01914472 -0.006465249 -0.002650313 -0.0002903168
0.01400336 0.0002041847 0.002798928 0.007622561 0.001671823 0.006310892 0.01015225 0.00659326 0.002467684 -0.00978798 0.02960819 0.005702181 0.01404191 0.003469996 0.005299567 -0.0003361075 0.004098113 0.02518489 0.004021059 0.02009299 0.009732652 0.01928602 0.002573038 0.00793862 0.006285068 0.02220751 -0.0002058956 0.001566851 0.01011012
0.01170552 0.007456685 0.0207793 0.007564945 -0.0002506689 -0.002159243 -0.003372688 0.0110211 0.01170682 0.005427862 0.03744104 -0.004643655 0.007695907 -0.005644786 0.0008039818 0.0017631 -0.0003556646 -0.005426321 0.0003085852 -0.001883491 -0.000108844 0.004270719 0.00382454 -0.002374964 0.01095177 0.008443491 0.008102169 -0.001084498 0.01398467
-0.005331158 0.003741172 0.00758281 -0.004688748 0.001168879 0.007000561 -0.009618135 -0.01370776 0.006743886 -0.0006524664 0.01672075 -0.0001410941 -0.004216009 0.004345024 -0.004660662 -0.0001258333 0.0001778444 -0.006387504 -0.008833867 -0.005130375 -0.002179075 0.0005523825 -0.002833323 -0.01249524 -0.007918573 -0.004974439 0.009151064 -0.006046718 -0.0107136
-0.006475808 0.002184269 0.01061213 0.01142283 0.008723602 -0.01914277 -0.007990911 -0.005081609 0.007125915 -0.001828971 0.01099374 -0.004382544 -0.003479926 -0.001084439 -0.00706102 -0.006185489 -0.002136365 -0.003618401 -0.01016978 -0.01307921 -0.001637487 0.001733707 0.001530191 -0.000178353 -0.001136412 0.007314923 -0.0005062312 0.005202328 -0.001089093
-0.0001015119 -0.009680785 0.01380409 -0.00543555 0.03199162 -0.001094642 0.001145422 0.02258962 0.004102387 -0.009525402 -0.01696399 -0.0007087119 0.01579699 -0.01047138 -0.001860321 -0.009073649 0.008694885 -0.0002338564 0.01838629 -0.006052235 0.001528406 0.002438074 -0.003107603 0.002583145 0.004537643 0.007261787 -0.007011919 0.0117563 0.003778225
0.002433555 0.0002373175 0.00715231 0.0005189026 0.001281037 -0.008247858 0.001715737 -0.007846542 0.0002658014 0.00657893 -0.001283933 -0.006686162 -0.003530349 -0.0002193095 -0.002505339 -0.0002129901 -0.00424929 0.0001169375 -0.02311515 -0.002763271 0.005005448 -0.0006286093 -0.007652461 0.002487781 0.003389806 -0.007399329 0.001528525 0.001430084 0
-0.001723164 0.0008805688 0.00442039 -0.001817446 0.007969487 -0.005074 -0.00400797 -0.004838471 0.01178375 0.002161549 -0.01336514 -0.0002141228 -0.004009885 0.004813986 -0.0007586972 0.003062679 -0.000354949 -0.001287216 0.005671955 0.001935039 0.003791883 -0.0007075786 -0.001819835 0.002658644 0.0005639393 0.008081712 0.009626752 0.000119083 -0.02569725
0.005665199 0.0008799733 0.006879927 0.002076852 -0.003419098 -0.004449417 -0.002872775 -0.006891638 -0.0008934554 0.001961095 0.0006507901 0.003420576 0.0018671 0.00261608 0.008024241 0.003180329 0 0.003623351 -0.01105857 0.003308539 -0.00411749 0.003454671 0.003727039 0.009074517 0.001126727 -0.006020873 0.001008002 -0.0009530555 0.0001758182
0.005733592 0.002466376 0.005697203 0.0007776574 0.0002388669 0.001206981 -0.00115145 0.002146561 -0.002158108 0.005924996 0.002382775 -7.123009e-05 0.005302058 -0.004582637 0.002487305 -0.002034228 0.004604214 0.0001166991 0 0.001100292 -0.0003257924 0.004223713 0.01060505 0.002890102 0.00281141 0.001097434 0.00140949 0.001429251 0.002809627
-0.003919404 -0.004870994 -0.005316417 -0.007543333 -0.003110413 -0.002415413 0.005171019 -0.006806778 -0.001318191 -0.004033044 -0.001299033 -0.005994009 -0.007916951 0.003493399 -0.005677634 -0.001485915 -0.00584741 -0.00210208 -0.006374547 -0.004132752 -0.002065824 -0.004302146 -0.01042356 -0.00289005 -0.00940211 -0.004396792 -0.0065607 -0.004532939 -0.01087261
-0.003732605 0.00652303 -0.003432795 0.01451563 0.01891106 0.03912771 0.02992027 0.003565623 -0.007945789 0.005395375 0.01483739 -0.003513242 0.009400155 -0.007438241 0.006370594 0.001146493 -0.0008889811 0.004781598 0.0149162 0.00605558 -0.01347738 0.004614301 0.003170109 0.004288287 0.01127196 0.03158074 -0.001621607 0.01648227 0.01774624
0.006146457 0.003228811 0.001527096 0.007945597 0.007263089 0.004284133 0.009410547 -0.009352473 0.005198414 0.02711687 -0.03452738 0.00950726 0.001018482 -0.002198309 -0.004223192 -4.243941e-05 -0.001424015 0.004643135 -0.0001575475 0.007382138 -0.001214228 0.01456251 0.01043542 0.009906177 -0.02076325 0.007443906 0.008685195 0.01944971 -0.0001741799
0.01297413 -0.003801649 0.01364006 -0.00460587 -0.003117409 -0.0004453459 0.02072045 0.01387933 0.007904795 0.02005116 -0.01850867 -7.111087e-05 0.009028208 0.01398631 0.006990381 0.01298661 0.01607951 0.008762953 -0.0006303389 0.002176894 0.007043768 0.003148006 0.004331018 0.003711242 0.003237128 -0.0531701 0.0009046276 0.001383182 0.004634236
0.002277996 0.04020287 0.01568176 0.01375459 -0.001640532 -0.005450113 0.000539634 -0.00511366 0.01039153 0.004873777 0.006953091 0.008219464 -0.006440413 -0.0002171037 0.002012967 0.007761677 -0.001052218 0.0123219 0.008475997 0.001900892 0.0006578189 0.008549044 0.01888931 0.02366675 -0.002283974 0.01826784 0.005909708 -0.0008065972 0.011321
-0.00924322 0.004232734 0.024819 0.0103185 0.004913636 -0.01443811 -0.01412304 -0.01462589 -0.002392529 0.006013041 0 0.001269369 0.001475794 -0.001520597 -0.0006897444 -0.003247641 -0.005807362 0.001019911 0.008869654 -0.01118551 0.005247154 0.009455776 -0.01750909 0.004030202 -0.001716417 0.01267308 0.01467259 0.004485546 -0.003721179
0.003687608 0.02634666 0.002406322 -0.006279054 -0.005382873 -0.0007273816 0.01520108 0.008423159 0.00550457 0.002199851 -0.02535226 0.01573293 0.005056332 0.004987537 -0.002244785 0.006194558 0.002467803 -0.0006798432 -0.007151905 -0.001098043 -0.007331658 0.01085791 0.004970812 -0.001929116 -0.01500023 -0.005839617 -0.01207936 -0.004255096 -0.0001147455
0.006939713 0.00573051 -0.003370415 0.005527688 0.00639381 -0.004284248 0.01968643 0.001534595 -0.006755049 0.002134071 -0.02601164 -0.001180093 0.01094399 -0.003466947 -0.0001728684 -0.0005804196 0.008764253 -0.004544436 0.002026411 0.001646593 -0.006390503 0.004681104 -0.007465384 -0.001092017 0.001548878 0.008949289 -0.007197891 -0.00798376 -0.0002295042
-0.004852666 0.02424624 0.01987705 0.004749327 0.02993763 0.01378951 0.004795953 0.003140639 0.01490398 0.0001218245 0.02118577 0.005679423 0.005337156 -0.0006513929 -0.0006918319 0.004840204 0.005221895 0.002956308 0.001089456 0.002464712 -0.003543329 0.0006669919 0.005293757 0.00720202 0.008092591 0.01739636 0.003505397 0.009826029 0.005664132
0.002379802 0.02435654 0.006480156 0.01901996 0.007739439 0.01324639 -0.01376408 0.007419531 0.008898011 -0.006476468 -0.003923773 0.006676983 0.01637544 0.002386343 0.001037655 0.008874735 0.01823553 0.01710976 0.005893236 -0.0005472011 -0.006008041 0.01170977 0.01431646 0.00208399 -0.004809063 0.009111964 0.008462404 0.006764133 0.01027332
-0.00625908 -0.003127872 -0.005830264 -0.008107117 -0.01197265 -0.01595298 -0.02975603 0.005548079 -0.0005602021 0.00434265 -0.002315398 0.00751833 -0.003556548 0.008200191 0.0006335159 0.001103865 0.05650469 -0.01404911 -0.01951814 0.001640642 0.006784262 -0.01929455 0.01846049 0.002495035 -0.003863995 -0.0005259705 -0.001786098 -0.006304066 -0.005095088
0.00417706 0.04620675 -0.004795588 0.01614907 0.002647825 0.01149743 -0.04837844 -0.01878559 0.017722 0.02887407 0.02856363 0.0008167269 0.006392626 0.006213158 0.007457158 0.0136758 -0.0006446532 0.02005782 0.006130699 0.01572283 0.01080366 0.003353331 0.0234666 0.01312063 0.001160782 -0.003293568 0.01976556 0.01177362 0.01638142
-0.008972244 -0.03139861 0.001956574 0.00242416 -0.00583446 -0.01393971 -0.03400092 -0.01062191 -0.00748466 0.002782999 0.002025459 -0.0004082559 0.002386819 0.001280679 -0.002345808 -0.008906571 -0.01461537 -0.0004438551 0.004690478 -0.005123366 -0.01124717 0.001412467 0.01964388 0.009221109 -0.003292372 0.002898898 0.01545935 -0.006498365 0.0008928365
-0.01849568 -0.007169315 0.009315006 -0.0002421434 -0.002206194 0.001538404 -0.03088351 0.02031262 0.01501308 -0.04073081 0.007614871 0.002990419 -0.002209779 0.005954858 0.00883976 0.009188626 0.002450798 -0.001110455 0.04722168 -0.001352688 0.009820717 0.009537607 0.0007811118 -0.003335968 0.006959247 0.006165177 0.00277646 -0.003207697 -0.004472706
0.002953931 0.0007990981 0.002812718 0.008921051 0.009550596 0.004601011 -0.005550441 0.02086464 0.01542707 0.001415562 0.02053735 0.005279171 0.01161268 0.00465417 0.0005109197 -0.003552062 -0.0004896528 0.01773078 -0.01227557 -0.0002707013 0.008963821 -0.005090236 0.0008625839 0.01319698 0.0294222 0.01208825 0.008188958 0.01254289 -0.008214804
-0.003464076 -0.007155747 -0.008580256 0.01050632 -0.01168531 -0.006229931 0.04356409 -0.005483015 0.002149654 0.02219946 0.006753122 -0.04352862 -0.001050189 0.00147627 0.003399191 -0.004011321 0.00732013 0.003160603 0.01123354 -0.002983068 -0.03139418 0.006046338 0.006751701 0.002570541 -0.004311545 -0.004921726 0.004258374 0.0005664413 0.0002258761
0.01338214 -0.002685454 -0.006454091 0.00166135 0.002819969 0.000814821 -0.02700434 0.02126489 0.006421527 -0.005307309 -0.01201288 0.001690746 0.01270239 0.007976582 -0.003910129 0.00558708 -0.008463574 -0.0008709049 0.0127277 0.00298305 -0.008344741 -0.002576269 -0.001469201 -0.0008025409 0.01842772 0.004016904 -0.00103927 0.002601336 -0.01605679
0.003919777 0.02484633 0.006099894 -0.006423136 -0.005648023 0.0004524161 -0.01594147 0.01253029 -0.004130358 0.000604566 -0.004625032 0.01626719 0.0002593658 0.0002090712 -0.002615233 0.01867872 0.00195943 0.00553895 -0.004273832 0.008090581 0.0003396888 0.01514131 0.001346754 0.005364902 0.001290204 0.01208237 0.00762753 -0.001808907 -0.01801225
-0.0006021286 0.0003206216 -0.01373266 0.01562907 0.004124706 0.01472592 -0.003095047 -0.003313601 0.00901604 0.01123778 0.1003147 0.006419869 0.005344389 0.01431999 0.01525368 0.02454185 0.01199956 0.0185637 0.004861914 0.04670314 -0.006929029 0.001668253 0.01332956 0.008746173 0.007889183 0.01118049 0.01665228 0.007103781 0.002334966
-0.002210555 -0.007017141 -0.02718279 0.006790774 -0.02087346 -0.005810599 0.009256424 0.01605593 -0.01120962 -0.003232154 -0.001998871 -0.0114185 -0.00103217 -0.01725072 -0.003313362 -0.01018195 -0.006630599 -0.001489496 -0.006783674 0.0002563863 -0.009966342 -0.009539482 -0.004275209 -0.01178548 -0.01084073 0.01405108 0.01064527 -0.01118593 -0.02091564
-0.007066482 -0.009167003 0.007231726 -0.01410128 -0.02562117 -0.01290343 -0.02047849 -0.01307692 -0.015293 -0.01924886 -0.02409752 -0.008737959 -0.009424613 -0.00609823 -0.03020936 -0.01761458 -0.01602911 -0.01264348 -0.003706162 -0.03176525 0.001035631 -0.001244604 -0.04446465 -0.01038694 -0.004258089 -0.05295351 -0.01675298 -0.01407432 -0.005911743
0.006965876 0.04815402 -0.006002344 -0.0169475 0.0009577455 -0.01316412 0.01369885 -0.003911805 -0.004519408 0.000488877 -0.01341195 -0.03022103 0.004853135 0.003789507 -0.007799325 -0.004143047 -0.02335386 0.02418236 0.01313192 -0.02031065 -0.007040251 0.01100153 0.0005491656 0.005488802 0.003148957 -0.01149356 -0.01054463 0.005974292 0.002751139
0.006018018 0.007226164 -0.003322811 0.003844253 0.00175358 0.01660925 -0.009319744 0.01607083 -0.004990013 -0.007973066 -0.01023078 0.01315569 0.01032098 -0.002946123 0.004430953 -0.01027215 0.01024275 -0.007925242 -0.008390421 -0.005685667 -0.005691362 0.002243742 -0.006610199 0.01192253 0.004244723 0.01057367 -0.01018303 0.02007208 0.002088272
-0.03376366 -0.02275367 -0.02971477 -0.01863783 -0.05727552 -0.01633321 -0.02400624 -0.04581187 -0.03011372 -0.02096951 -0.03198567 -0.01685323 -0.02241068 -0.01529021 -0.01476816 -0.01123493 -0.0219566 -0.02666257 -0.006376526 -0.005991311 -0.01881298 -0.02718818 -0.01430121 -0.03901074 -0.02460975 -0.03342112 -0.009904757 -0.05231608 -0.04435965
-0.04950927 -0.05912109 -0.0415525 -0.05395867 -0.05156853 -0.03749269 -0.04779956 -0.04294091 -0.05761642 -0.04173159 -0.03595845 -0.05440216 -0.0491402 -0.0401713 -0.03319336 -0.05763119 -0.03758273 -0.04205759 -0.04301253 -0.05444672 -0.038599 -0.05630668 -0.05250156 -0.03913148 -0.04794112 -0.04348206 -0.04292598 -0.05858595 -0.02530177
0.02331055 0.03592553 0.03467134 0.03521583 0.0396919 0.01394246 0.02385801 0.03777456 0.04239577 0.01825496 0.008721948 0.01098325 0.02996921 -0.004912921 0.008084313 0.009417987 -0.01680716 0.03714256 0.01280785 0.01744147 0.01615306 0.01999683 0.02318162 0.03132671 0.006513437 0.01912593 0.00806019 -0.01733459 0.04094211
-0.006070645 0.02092873 -0.01332285 0.004223119 -0.0162605 -0.01336955 -0.001310611 -0.006204022 0.001307824 -0.009638116 0.00643657 -0.003114957 0.0067562 -0.002465483 0.003203619 -0.001885104 0.007544477 -0.0190124 0.006266706 -0.008539737 -0.006576599 0.01650267 0.002838156 -0.002670872 0.003534857 -0.003628272 0.01914171 -0.01816003 -0.02163958
-0.05794423 -0.05448543 -0.05561979 -0.03969674 -0.02627681 -0.03309219 -0.05388514 -0.04271184 -0.05407878 -0.04154002 -0.05572792 -0.03926333 -0.04521726 -0.03331364 -0.0415238 -0.04517523 -0.02079453 -0.05269801 -0.04902632 -0.03935787 -0.01999318 -0.03461512 -0.04233246 -0.04960122 -0.03938534 -0.04737912 -0.02790148 -0.01137195 -0.02790228
0.03754748 0.00956996 0.02181662 0.01941312 0.01062899 0.01702246 0.03334777 0.01190368 0.01587596 0.01292506 0.02768346 0.02477749 0.01982446 0.0006958209 0.01144581 0.01035496 0.002554727 0.03661129 0.04689084 0.01563681 -0.003746785 -0.01940576 0.02057588 0.0213754 0.01698378 0.003511812 -0.006519843 -0.003819599 0.008088452
0.03197349 0.03242829 0.02043177 0.02670816 0.004220151 0.002905911 -0.008064575 0.01536474 -0.0003259117 0.01256208 0.01982493 0.005696729 0.01533081 0.01928882 0.01909505 0.01751808 0.01015425 0.0107158 0.007454318 0.01453091 0.01748891 0.01862115 0.02118063 0.01831478 0.004600417 0 0.001809747 0.008410037 0.03948875
-0.001479468 -0.001863247 0.01097122 0.01539807 -0.006072084 0.007035838 -0.01017303 0.009318076 -0.001848916 -0.004302446 -0.008287704 -0.002382492 0.006156054 0.004990858 -0.009194071 0.009423537 -0.009607604 0.007823066 -0.001668593 0.008046 0.002088034 -0.01271996 0.004200446 -0.001013435 -0.0005988483 -0.002486277 0.01426241 -0.001571459 0.009967907
0.01750671 0.004912687 0.02621696 0.02064408 0.0029966 0.004599468 0.01555665 0.02721594 0.00526589 0.02625261 0.02048164 -0.002234032 0.02286219 -0.002038768 -0.01495104 0.002762432 0 0.01085036 0.03123613 0.007129703 -0.01011228 0.007367228 0.009398029 0.02073831 -0.01144713 0.002924334 0.007104728 0.002094696 0.01826948
0.003423308 0.03311241 0.01207412 0.04619605 -0.00972767 0.005529584 -0.003361385 0.01923644 0.003135529 0.008044581 0.01182923 0.01195869 0.00416412 0.01530181 0.004925617 0.01229481 0.01965978 0.02016753 0.004844119 0.01466883 0.02121611 0.02571238 -0.01213734 0.01192889 0.004634829 0.01865965 0.01493229 -0.003275029 0.03302695
0.002379088 -0.003991513 -0.02333556 0.005655479 -0.003471732 0.01275347 0.01337814 -0.0002241386 0.009133936 0.001089099 -0.007870572 0.0145248 -0.007211459 0.004456351 -0.01877198 0.007634628 0.005343796 -0.007148363 0.0001464975 0.01528444 0.002302854 -0.005708566 0.01471288 -0.003522693 0.008209059 0.01620502 0.0149034 0.00432081 -0.003242499
0.004124112 -0.004771392 -0.004681741 -0.006109325 -0.01039802 -0.005176208 -0.02081309 -0.01025336 -0.001391544 -0.0065523 0.01654371 -0.01727182 0.000261511 -0.02225556 -0.004000549 -0.006783374 -0.02354741 0.007795625 -0.01193042 -0.006918526 -0.0153718 -0.02189982 -0.0118853 0.001312229 -0.02483226 -0.0001409153 -0.1073986 -0.01037507 -0.003369279
0.003184488 -0.002777317 -0.002123642 -0.0171688 -0.01745189 -0.008813963 -0.0171061 -0.00564095 -0.01974268 -0.007764003 -0.008237641 -0.007362521 0.004175754 -0.01488636 0.009373111 -0.01237049 -0.007851768 -0.01335457 -0.006540781 -0.006966722 -0.01361573 0.02189978 -0.006773052 -0.01303434 -0.01981898 -0.01821606 -0.02790681 -0.01141807 -0.004549166
-0.00153964 0.01002432 0.02311546 -0.008579835 0.007581745 0.00180701 0.008931684 -0.00750724 0.01307921 -0.005079213 -0.003052119 0 -0.001824731 0.004144651 0.01265283 0.01631891 0.0003666206 0.002619885 0.001192336 -0.0005593672 0.007449704 0.0328747 0.008668413 -0.0004152922 -0.001878356 0.0005743046 0.01356573 0.01286916 0.008324331
0.01478489 0.002076971 0.02210071 0.02438585 0.024273 0.01891913 -0.008931649 0.02022034 0.01540887 0.01516069 0.04127607 0.01611154 0.0200618 0.01187776 0.01482788 0.004312739 0.0054824 0.02508329 0.01522691 0.01444455 0.00259444 -0.00322426 0.01342836 0.02096166 0.008735538 0.009855186 0.001292704 0.02177544 0.01724183
0.02833955 0.01894136 0.007850389 0.030441 0.01769494 0.02358897 0.0109816 0.01669097 0.0005838358 0.01948478 0.02850258 0.0003786562 0.01236888 -0.0002271195 0.003184013 0.02959731 0.0214558 0.01435536 0.02162473 0.02263228 0.007130532 0.01727393 0.0168028 0.01341319 0.01643079 0.00340525 0.002473036 0.01675544 0.01957913
-0.02047581 0.00318627 -0.01495649 -0.007079688 -0.00867627 -0.04603004 -0.01029166 -0.01235209 -0.01863813 -0.01288375 0.01615869 -0.003033346 -0.01194267 -0.009355481 -0.01801182 -0.01385818 -0.02419326 -0.01286805 -0.02353393 -0.007849545 -0.01344282 -0.01158231 -0.006601199 -0.009840347 -0.02162131 -0.02089671 -0.0173315 -0.01714248 -0.003246027
-0.0210064 -0.006686462 -0.04198274 -0.005789436 -0.01498722 -0.01644027 -0.02726493 -0.01883794 -0.01475854 -0.004609763 -0.01250012 -0.01368782 -0.01597563 -0.009212359 -0.0183422 -0.02213032 -0.009179454 -0.004575212 -0.01480851 -0.01340458 -0.02540062 0.006179038 -0.02773356 -0.003491529 -0.006264359 -0.003622409 -0.01663667 -0.02297156 -0.001514687
-0.02460547 -0.03517709 -0.02886777 -0.02212776 0.001071594 -0.005735722 -0.006398901 -0.02366813 -0.01453426 -0.01304763 -0.02985913 -0.0202216 -0.01808465 0.004847085 -0.01301707 -0.01786491 -0.009636852 -0.00985967 -0.01064878 -0.01890524 0.002289771 -0.03350747 -0.007589757 -0.02087693 0.004597688 0.01883725 -0.01038591 -0.007155207 -0.01767148
0.004823358 -0.01445958 -0.02596142 0.005918596 -0.003576528 0.004086359 0.007107451 0.005204936 -0.006590339 0.00441137 0.02354997 0.01202677 -0.0009702381 0.006655194 -0.04889612 -0.004201763 0.01221556 0.002151795 -0.006504844 0.008941136 0.0101139 -0.002766678 0.003291548 0.003068384 0.006235668 0.005398576 -0.003486146 0.004643491 0.006890582
0.01102687 0.02317207 0.03186819 0.01038611 0.01343495 0.004069857 0.02102388 0.01918557 0.01821259 0.01579782 0.01559843 0.007501529 0.01523806 0.003880828 0.01844352 0.01053593 0.0007356083 0.006320606 -0.01283044 0.004717648 0.009888118 0.01352963 0.01406648 0.009149056 0.009281346 -0.0004251311 0.01353868 0.009484943 0.003455859
-0.006122638 -0.0109169 0.01725366 -0.005179624 0.004409234 0.01468704 0.01514131 0.01437628 -0.0005504215 -0.007867748 0.01911259 -0.01217016 0.0008687775 0.00091094 0.001124941 0.003644374 -0.001839958 -0.003423166 0.00291649 -0.00666666 -0.003368502 -0.0007595323 -0.009679822 -0.006750668 0.003688558 -0.01083097 -0.01027721 -0.00118069 -0.000848713
-0.004485938 -0.005402649 -0.01467634 -0.002034109 0.001670395 -0.01294799 -0.008919501 -0.005936686 -0.01698999 0.01655883 0.0119574 0.006374858 -0.003740922 -0.002507131 0.007773979 0.008141072 0.003125903 0.00576986 -0.01653698 0.001392587 -0.01080542 -0.005180103 0.004807699 0.006504554 -0.00102322 -0.004163995 -0.01493241 -0.02552651 -0.009326181
0.009883987 0.004857999 0.01363512 0.003162385 -0.00431358 0.004238551 0.0006889115 0.003723951 -0.003590286 -0.01341703 -0.01136592 0.02313398 8.713819e-05 0.01427463 0.01342825 0.003263269 0.005309884 0.006054513 0.01454242 0.01573961 0.01018045 0.002517152 -0.01123909 0.003031898 0.003474629 -0.007655104 0.002049371 -0.001887015 0.01085331
0.02514967 0.01646667 0.02988938 0.0229639 0.03357212 0.00670635 0.02851521 0.01649599 0.023439 0.01965066 0.02817626 0.0130898 0.02835485 0.008289455 0.01796767 0.02097671 0.006915444 0.02209861 0.0181118 0.007370068 0.003993514 0.02118203 0.003109979 0.01856335 0 0.02335853 0.009058096 0.005918715 0.017035
-0.01403037 -0.02957091 -0.02398194 0.003959555 -0.003675053 0.004192374 0.01065258 0.009593102 -0.01354093 0.005945497 -0.01292076 -0.008782815 -0.00322444 -0.006491346 0.003174863 -0.006442933 0.003981878 0.002379564 0.007812539 -0.004360872 -0.005369989 -0.01935526 -0.0118698 -0.002170891 -0.004294005 -0.006394282 -0.007353394 0.009078888 0.00962132
-0.02383036 -0.01616764 -0.005256496 -0.008598893 -0.002829617 -0.01378668 -0.04538534 -0.01790016 -0.007596544 -0.005882664 0.005033914 0.01288505 -0.01205608 0.0008978388 0.003038316 -0.009342907 0.0001805858 -0.02468996 -0.00977528 0.003816821 -0.001754571 -0.01031919 0.0185458 -0.008406109 -0.003078486 -0.004142568 0.002608233 -0.009481234 -0.009676874
-0.008846857 -0.02514595 -0.007510783 0.002653651 -0.01148596 0.001637548 -0.01114994 -0.01538609 -0.005284479 -0.007560569 0.001543879 -0.01522509 -0.01124584 -0.0178839 0.0001264731 -0.01390272 -0.01034773 -0.005949278 0.0004532502 -0.01094407 -0.009072686 -0.004389129 -0.00689776 -0.005045125 -0.004119465 -0.01892978 -0.00716037 -0.01255668 -0.008537753
-0.001482094 -0.0008481761 0.01322027 0.001103746 0.003901015 -0.006372567 0.006287082 0.008210359 0.003713262 0.009379134 -0.01907783 0.005576886 0.002519649 -0.002515736 0.02107313 0.006721151 0.008178199 0.003510149 0.002865972 0.006307575 -0.004185962 -0.002549976 0.01802797 0.006748267 -0.00330786 -0.01721524 -0.001826642 0.01107969 0.001176142
0.01284233 0.00148377 0.01215327 -0.007084431 -0.001558564 -0.003590286 -0.003487941 0.003706492 0.004985639 0.004064158 0.005683453 0.004648712 0.001734064 -0.004820383 0.004630082 0.00570716 0.00757299 0.004449586 -0.007256187 0.005452523 0.003806134 -0.0071435 -0.007084431 0.009034469 0.0055757 0.002815927 0.01879151 0.009362128 -0.003532622
-0.008086206 0.003895909 -0.0279336 -0.0165774 -0.01317131 -0.01360431 -0.01691373 -0.01912801 -0.01044777 -0.01832478 -0.0066666 -0.02606988 -0.007914128 -0.004612577 -0.02084906 -0.02414899 -0.01885817 -0.01824149 -0.003039146 -0.01231027 -0.003933227 -0.008844391 -0.01240881 -0.01065643 -0.005161589 -0.01415919 -0.01947748 -0.01299678 -0.0153971
0.001159234 0.01753881 0.01247531 0.00225623 0.005341781 -0.001281904 -0.03103819 0.00251085 0.00596742 -0.007335441 0.01406542 0.00742024 0.0009600083 -0.002314263 0.002324262 0.003836178 0.0001829695 0.002580291 0.01645201 0 -0.004459535 -0.0003144639 0.007657815 0.01370332 -0.0129169 -0.008592821 0.005701233 -0.002160199 -0.0003423085
-0.002214139 -0.001570981 0.01123106 -0.001353106 0.02194094 0.004626641 0.01744229 -0.005104374 -0.0007861365 0.003132082 0.0001940539 -0.0001524803 0.0008718742 -0.003713999 -0.00452773 0.007244035 0.0009146321 -0.007003876 -0.00675937 -0.00165295 -0.01635047 -0.001259106 -0.01761609 -0.01362214 -0.008634364 0.003325173 0.0026118 0.0140914 -0.02291521
-0.03578132 -0.05327817 -0.05882109 -0.02838371 -0.02895238 -0.01205433 -0.0389326 -0.03596463 -0.01545424 -0.02979693 -0.01425943 -0.02947195 -0.04264298 -0.005597073 -0.01026306 -0.04798539 -0.01047704 -0.02951885 -0.02951965 -0.01864536 -0.008211138 -0.02334117 -0.03474995 -0.02656298 -0.008496154 -0.00666156 -0.01186419 -0.02073593 -0.01423047
-0.01055776 0.004339682 -0.01792692 -0.01520676 -0.006352532 -0.02068968 -0.02119682 -0.0294884 -0.02011067 -0.02126464 -0.02934636 -0.01806134 -0.02710336 -0.01010692 -0.01320447 -0.03562276 -0.0132058 -0.02949865 0.003254595 -0.0316761 -0.00656514 -0.01428706 -0.01243706 -0.02523446 -0.01266521 -0.006094812 -0.01993578 -0.008333982 -0.02342897
0.02370796 0.02452545 0.03339561 0.0379325 0.02076015 0.02118658 -0.01386779 0.03847396 0.02630974 0.02964546 0.06129175 0.01813989 0.03037231 0.008468551 0.01936226 0.02240686 0.0117265 0.07297664 0.01945977 0.01582081 0.006565192 0.03478958 0.0302141 0.03063698 0.01670984 0.03070218 0.02405854 0.0151136 0.04637941
-0.01304087 -0.02415168 -0.01485606 -0.03182192 -0.005999706 -0.01289957 0.0417836 -0.03035245 -0.009685119 -0.009564998 -0.02488799 -0.001413987 -0.01959053 0.004673985 -0.00335983 -0.02004153 -0.005380836 -0.04704819 0.004088734 -0.0008565875 0.01789929 -0.01079717 -0.005079752 -0.02722395 0.005085865 -0.02263459 -0.01671024 -0.004062309 -0.02597555
0.008604358 -0.003431419 -0.01252801 -0.02418899 -0.02257997 -0.008287042 0.01769951 0.008497274 0.0004578972 0.004007524 -0.03155337 0.001884829 -0.001572832 0.009975697 0.00588814 0.003098927 0.02462455 -0.0008945889 -0.01109341 0.008249258 0.01340755 -0.006647219 0.002474463 -0.003498468 0.01447933 0.02441145 0.01979115 -0.01214947 -0.01111059
0.01153714 0.02426427 0.01517771 0.02909722 0.01715793 0.01909797 -0.01472775 0.009935685 0.0197174 0.005948578 0.04879023 0.005477302 0.01807644 0.002536059 -0.01289764 0.01366816 -0.01131812 0.02081327 0.01516562 0.005368104 0.005565387 0.01094835 -0.02080999 0.02223164 -0.003757075 -0.03186794 0.01357949 0.02442134 0.007778474
-0.02474623 -0.01673061 -0.02396522 -0.04482277 -0.01590986 -0.01788093 -0.02706937 -0.01806899 -0.03041764 -0.02214251 -0.06259479 -0.02841388 -0.01946623 -0.01765437 0.008532379 -0.03193687 -0.02227677 -0.03059364 -0.03554296 -0.01247544 -0.0239991 -0.0187732 0.01484256 -0.01033581 -0.01389788 -0.03687128 -0.03919824 -0.01880593 -0.006577799
0.01894031 0.02565731 0.008098267 0.008981778 0.02281336 0.007673667 0.0007619339 0.0129739 0.004961678 -0.001467052 0.01682414 0.02997349 0.01362947 0.01650243 0.01684934 0.01729853 0.01527598 0.01335379 0.03944852 0.01781475 0.01360207 0.01151428 0.03341337 0.00681848 0.007183675 0.001108747 0.01450565 0.02428603 0.010207
0.009016867 -0.01026962 0.0008268513 -0.004359435 -0.003052598 0.01527199 0.01135942 0.008108081 0.02095757 0.02809664 0.004812562 0.01592243 0.01506922 0.01963091 0.008257652 0.005669584 0.008285081 0.02878686 0.02546024 0.01253323 0.007491708 0.00686134 0.01857248 0.005104367 0.009011905 0.03637337 0.004827036 -0.00200138 0.01894171
0.006603444 0.02699608 0.02011601 0.0149364 0.02424938 0.0114253 0.01123189 0.01254866 0.009479275 -0.0005841173 0.007771258 0.002297859 0.007986753 0.003610166 0.01363324 0.005089067 -0.0001834203 0.0005413021 0.01695565 -0.01113289 -0.003167574 -7.951575e-05 0.001223173 0.01145241 0.006446993 -0.01321474 0.006741636 0.01524311 0.006910353
-0.0246103 -0.03103554 -0.03531558 -0.02640979 -0.02180649 -0.01738663 -0.02793685 -0.02309404 -0.02647368 -0.02271922 -0.03206887 -0.02016991 -0.02525366 -0.01086977 -0.01660552 -0.02979889 -0.02168959 -0.02354845 -0.02975271 -0.01579728 -0.004706534 -0.02414405 -0.02256015 -0.0292206 -0.01588 -0.01842076 -0.01283678 -0.01524313 -0.0259115
0.002499315 -0.01122426 0.000629227 0.01074493 0.01057474 -0.006498425 -0.01776795 0.008841887 -0.01118297 0.01398161 0.01545688 0.01071509 0.0119369 -0.002051191 -0.000124045 0.002634866 0.05114338 0.005966827 -0.005492544 0.008211897 -0.003448465 -0.004408586 -0.005507228 0.009218274 -0.01186455 -0.00981645 -0.004740729 0 0.009869114
0.009290322 0.0375817 0.03441625 0.03202949 0.02444437 0.0166116 0.01700195 0.01721874 0.005664843 0.01752839 0.03412355 0.005929262 0.018932 0.00364378 0.009506316 0.0194054 0.005858867 0.02297951 -0.002682944 0.01372378 0.002683136 0.006036384 0.01806415 0.01611658 0.02836632 0.0143751 0.001968353 0.02896081 0.01864315
-0.01516827 -0.02256247 -0.008817211 -0.001883611 0.003359985 -0.005638851 -0.006149145 -0.01424921 -0.003637963 -0.0001930781 -0.003321316 -0.004771392 -0.01694119 0 0.003495656 -0.01228824 -0.005146911 -0.0110426 -0.002540535 -0.004460553 -0.001276891 -0.004156274 -0.02179765 -0.007817105 -0.01439772 0.005474338 -0.006265918 0.004660221 -0.004686292
0.01892463 0.03044585 0.02256526 0.02122031 -0.0001676819 -0.004075775 0.01606156 0.02595111 0.002888319 0.01729303 0.03121048 0.006152381 0.02455593 0.0009087962 -0.01058601 0.009704082 0.009562639 0.01855106 0.0139675 0.01469996 -0.006151424 0.006512016 0.01049016 0.01071214 0.003357133 -0.001092494 -0.005602947 -0.002715815 0.009810211
-0.003433871 -0.02459783 0.0005992047 -0.007875858 0.005770453 -0.0003985364 0.02324812 -0.01423857 -0.003235502 -0.008641038 -0.01644711 0.001455678 -0.02745287 0.01084269 0.0006803343 -0.004167227 0.007549801 -0.005357345 -0.007702554 0 0.007428287 -0.004391045 0.0001783212 -0.002646608 -0.00167719 -0.003441288 0.006882414 0.007996923 0.003382321
0.006108306 0.007533474 0.01263377 0.006952499 0.006483235 -0.00109679 -0.01193157 0.007629541 0.009388582 0.007501529 0.01035885 0.008689686 -0.0008163207 0.00381219 -0.0006184702 0.01006421 0.02555831 0.01164225 -0.002829318 0.005765238 0.003057688 0.008924241 0.02657444 0.009314652 0.01520073 0.03691591 0.00948754 0.008952715 0.006218845
0.002773964 0.01480979 0.007660891 0.02935702 0.006276894 0.01907084 0.03392652 -0.01661782 0.002748048 0.01894662 0.02152242 -0.009302417 0 0.00446632 0.005675867 0.01091863 0.01051564 0.01997545 0.006688114 -0.005489907 -0.002292398 0.005798543 0.03510926 0.01563047 0.009461207 -0.003782443 0.01213254 -0.002677386 0.01367016
0.01365029 0.01263071 0.01707344 0.0008966478 0.01924392 -0.009440497 -0.009471847 0.001457701 0.02785158 -0.07830936 0.001306633 -0.02183926 -0.008108259 -0.008278448 -0.004562878 -0.002593181 -0.005922716 0.003844016 -0.01959533 0.004394399 -0.002936917 0.002165831 -0.009053679 0.005477658 -0.004719409 0.004386328 -0.003761323 0.01129813 -0.002246756
0.07313909 -0.001056215 -0.001604353 -0.001569668 -0.0008888021 -0.003166737 0.02387093 0.0006690171 -0.01552156 -0.007352673 -0.02627002 -0.001331918 0.02171642 -0.004503421 -0.01419081 -0.003056783 -0.004763486 -0.003427711 -0.007124951 0.001095529 -0.04244843 -0.007641289 -0.002710974 -0.004186141 -0.003915455 -0.01490076 0.003647581 0.002521433 -0.02874937
-0.01555455 -0.005800048 -0.0158605 -0.0106036 -0.0113813 -0.00646351 0.03856068 -0.008732968 -0.0003954358 -0.01913937 -0.01330147 -0.007002135 -0.002240245 -0.01294739 -0.004775345 -0.005038955 0.003234871 -0.0116165 0.005461889 0.002733782 -0.01546242 -0.006236589 -0.002973503 0.001934206 -0.01100391 -0.02105339 -0.01040778 -0.005302336 -0.04183525
-0.001787471 0.0005017452 0.004817071 0.0036224 0.01032995 -0.000898228 -0.001376503 -0.02121898 0.003665397 0.006603444 -0.008379661 0.001341278 -0.004856139 0.005471967 0.00138473 -0.008624925 0.02385056 0.003677393 0.01188248 0.004630201 -0.01089936 0.003082645 -0.003067784 0.002091246 0.01574184 0.01058217 -0.01016888 0.007189238 -0.002900631
-0.001691102 -0.02928793 -0.06402348 -0.01159232 -0.008451191 -0.006913545 0.01095908 -0.01709088 -0.007911484 -0.002058896 0.006826058 -0.005058904 -0.004698629 -0.02090828 -0.01055932 -0.07077122 -0.002659158 -0.02366532 0.001344849 0.007040454 -0.006872853 -0.01107684 -0.0005121946 -0.02596496 0.02054377 0.006172877 0.004981725 -0.01545116 -0.01401696
-0.0166654 0.04108205 0.005179083 -0.0006861656 0.001467819 0.01684899 -0.04386362 -0.01353507 0.006390494 0.002607282 -0.001361462 0.004506788 -0.003811282 -0.01497101 -0.008810656 -0.01145105 -0.007684595 -0.008736576 -0.004489711 -0.0103066 -0.002762374 -0.00533769 0.002899017 -0.000494841 0.00861984 0.01450952 0.007369003 0.01457109 0.004347872
0.01457238 -0.0002041071 0.007684432 0.01137415 0.01214891 -0.01303573 0.02321598 0.003588429 0.04588947 0.005330397 0.03198585 0.009812809 0.000999547 0.007513479 0.01880367 -0.008840001 -0.003696291 0.02090445 0.02048771 0.004623912 0.006204747 0.01121715 0.00902679 0.0472923 -0.006809538 0.01190757 0.008794622 0.01696222 0.003477005
-0.006205041 -0.005587543 -0.01092678 0.01124615 0.01913633 -0.006128455 0 -0.001208559 0.003976653 -0.001637129 -0.006050316 0.002029147 -0.006378146 0.01301438 -0.003783041 -0.004933766 0.001009431 0.01641449 0.02194689 0.004062377 0.00082435 -0.002935422 0.01320192 -0.008455519 0.03572863 0.005528636 -0.007418845 -0.03870637 -0.01163725
-0.008671159 -0.02170774 -0.002490639 -0.009438211 -0.01199714 0.0110244 -0.02179351 -0.006148966 -0.008942595 -0.01043097 -0.02127536 -0.01397422 -0.005683449 -0.002311635 0.05613307 -0.008860266 -0.0101404 -0.02429616 -0.01696308 -0.01059649 -0.006476108 -0.0190435 -0.01586335 0.006880401 -0.04400238 -0.009883326 0.0133145 -0.0005143415 0.01795023
-0.001722985 -0.01212497 0.0004154773 0.01211864 -0.002000245 -0.002694777 -0.001422463 -0.00698953 -0.0009203018 0.0002758123 0.03258985 -0.003801948 0 -0.01445244 -0.0241791 0.003235702 -0.01523351 0.01570159 -0.00424941 -0.0336096 -0.005266803 -0.009953699 0.001901843 0.004953019 -0.01079765 -0.01562175 -0.01194074 -0.01034273 0.02297031
-0.009683615 -0.01636798 -0.003885117 -0.02187484 0.005032966 -0.00440703 0.009210124 -0.01113198 0.006908814 -0.01774271 -0.01931145 -0.02012016 -0.007937318 -0.01252228 -0.01703122 -0.002669975 -0.01179748 -0.01580849 0.00234674 -0.01451165 -0.01427594 -0.003874347 -0.01441628 -0.00890158 -0.02216098 -0.02742867 -0.01231679 -0.001951153 0.04322713
-0.005031587 0.01985158 -0.0005562661 0.01313721 0.004135272 -0.008670318 -0.01778772 -0.002738228 -0.01473882 -0.003234366 -0.00057374 -0.003812957 -0.006320921 -0.004050101 -0.003741041 0.00604847 0.004005862 0.005970737 -0.02012496 -0.003732964 0.005903072 -0.006773892 0.002951078 0.006310181 0.001883044 -0.02256216 -0.001274742 -0.003391168 0.00181058
0.01237936 0.01124615 0.01785327 0.01916709 -0.003816547 0.0239119 0.01212995 0.006533571 0.009994109 0.01343142 0.009518478 0.009384449 0.01103548 0.01115738 0.0304536 0.01863157 0.003816821 0.01152053 0.01777821 0.002298929 0.01488308 0.01526107 0.007446036 0.007676151 0.007289361 0.02507271 0.01496341 0.004692376 0.03848337
0.002335917 0.01778196 0.02329704 0.009447509 -0.004711145 0.01306309 -0.002129914 0.009573502 -0.00797637 -0.004806188 0.01036676 -0.004843082 0.008631895 -0.005207125 -0.0001818107 0.004504296 -0.006427516 0.01107757 0.01804471 0.002579934 -0.00623221 0.01148093 -0.009027456 0.008546325 -0.009591355 -0.02394855 -0.02381614 0.01086404 0.007208884
0.01169834 -0.006069565 0.0007338215 -0.0004374745 0.0129619 -0.006755829 0.01411455 -0.000843523 0.00803039 -0.001537312 0.005609604 -0.007960989 0.01470348 -0.0078618 -0.001394887 0.007363323 -0.01086399 -0.004270241 -0.01277224 0.001430442 -0.007530361 0.007417283 -0.007513846 0.004939022 -0.01498704 0.0009626284 0.003153948 0.004492073 0.004795123
0.007590973 0.01795409 0.0177172 0.007193498 0.01684395 -0.01804174 0.024231 0.01976123 0.00710828 -0.002730996 0.01315192 0.007313503 0.02156955 -0.0007178379 -0.003221809 0.008293002 0.02074871 0.0117252 -0.007477514 0.005416954 0.01293389 0.01077996 -0.01222802 0.007210304 -0.01370468 0.009257842 -0.0317562 0.02328924 0.007016424
0.008718048 -0.00124896 0.008872136 0.005631297 0.0007765853 0.01696046 0.004776615 0.007049095 0.004283539 0.01136496 0.01170882 0.01478771 0.007729502 0.009528397 0.005040912 0.007883506 0.00189637 0.009956459 -0.0004415891 -0.003703111 0.01072028 0.008009459 0.01944246 0.001222102 0.01752557 0.01372801 -0.004464504 0.02214758 0.01420259
0.0003945049 -0.004690304 0.005763697 -0.008023416 0.007886699 0.003828222 -0.006145487 -0.002138336 0.01669038 -0.0006935617 -0.005654376 0.01496529 -0.00376946 -0.0009487598 0.001936705 0.0006338733 0.02768752 -0.002147177 0.007480823 0.01304238 0.003003018 0.003057331 0.01936541 0.006240051 0.02964106 0.004378376 0.00830979 -0.005398814 -0.007659188
-0.00128262 0.006200482 0.002708459 -0.005020205 0.004227036 0.003618481 0.007506025 0.004067126 0.004037919 0.001109461 0.004198309 -0.009317096 0.0003512481 -0.0023758 -0.004059257 0.002920293 -0.0001675031 0.003371984 0.005973582 0.01008982 -0.001227476 0.004008593 0.01920334 -0.004638266 -0.002677326 0.01563622 0.01204044 0.006744004 -0.002335831
-0.005444779 -0.007193748 -0.01747536 -0.004825654 -0.004997441 0.004674697 0 -0.009681447 -0.01635665 -0.003888349 -0.01801194 -0.007404794 -0.007667596 -0.007640929 -0.01012884 -0.01641506 -0.00807539 -0.007269035 0.009541858 -0.004751988 -0.00451348 -0.003446551 -0.01409638 -0.0008386909 -0.01454122 -0.007555345 0.001539237 -0.0004889372 -0.009130009
-0.001490093 -0.003367066 0.007898526 -0.0070609 -0.00138844 0.02038925 0.02152067 -0.002486935 -0.008547913 0.006172641 0.01326474 0.001756674 0.002738894 -0.004083137 -0.001165891 -0.01092853 0.009247684 -0.001748301 0.02613032 -0.0002801811 0.007919224 0.001844968 0.00922666 -0.001603159 0.001463653 0.01733837 0.01886965 0.002808082 0.009289376
0.006243605 0.009254062 -0.000715452 -0.0383708 -0.0007720589 -0.006686462 0 -0.007749046 -0.005649581 -0.0008993019 0.003106532 -0.01203864 -0.003358335 0.01788957 -0.009624334 0.0007489498 -0.01144599 -0.01003473 -0.005622667 0.0008404299 0.005830898 -0.001363312 0.00511682 -0.0073615 -0.0002089957 0.003795683 -0.01922462 -0.001708357 -0.006343714
-0.002274893 0.02039276 0.0130578 -0.005769053 -0.01243609 -0.003937177 -0.004000071 -0.008821781 0.01121408 -0.002910793 -0.02419101 0.003143966 -0.01633308 -0.002840915 -0.002047846 -0.007011919 0.001184358 0.001869718 0.005342255 -0.001962142 -0.006919547 0.004643728 0.006890938 0 -0.002301418 -0.0253217 -0.01011132 -0.007108682 -0.003643227
0.0103434 0.0354928 0.0204056 0.01241974 0.01174052 0.001250081 0.01918685 0.002949176 0.01256608 0.009738673 0.01521082 -0.004194221 0.009136653 0.00543794 0.003101184 0.01397503 -0.009684878 0.01278631 0.0008409063 0.004479256 0.008270658 0.02258822 0.01323768 0.005602729 0.01434984 0.002483738 0.010348 0.01198201 0.006953446
0.00644723 -0.02475998 -0.0172637 -0.002288275 -0.008851006 9.607807e-05 0.00196407 0.001261273 -0.01550497 -0.00275317 0.002390387 -0.006568559 0.007639005 -0.00377981 -0.0126509 -0.01392478 -0.002050892 -0.001025129 -0.0009811564 -0.002237079 -0.0004051552 -0.001406645 -0.01103278 0.0003825886 0.007815733 -0.00419476 -0.01358136 -0.007808696 -0.001760541
-0.007525797 0.01173309 0.00981092 0.0006870055 0.003658627 -0.0114033 -0.07536652 -0.0007986635 -0.001070834 -0.002898957 0.01386123 0.004383835 -0.004612038 0.003544004 0.01351752 -0.001508897 0.01224288 0.01182723 0.0004206011 0.006974518 0.00202415 -0.002270592 -0.003759409 0.008911245 -0.004517492 -0.004994626 -0.004327468 0.006227493 0.005750185
0.0007845661 -0.0005847733 -0.0002536499 -0.002521532 -0.01637259 -0.007609757 0.02918904 -0.007216562 0.002568044 -0.004155915 -0.008366739 -0.009768057 -0.01126417 -0.001888627 0.004753005 0.003717894 -0.0006762049 -0.003553916 0.01170588 -0.002226624 -0.00554247 -0.001411838 -0.006283492 7.581423e-05 0.001028485 -0.007854291 -0.001929355 -0.02315095 -0.001115527
-0.008960757 0.003031661 -0.01180044 -0.007140439 -0.03553425 0.0008809261 0.002052702 -0.004627428 -0.001604234 -0.002989166 0.01252393 -0.006400821 -0.005137685 0.001888636 0.00503688 -0.001907438 -0.0006767416 0.0005085367 0.0009692977 -0.005868394 0.007293385 -0.002908462 0.009104404 -0.004635811 -0.002470144 0.001890659 -0.004718391 -0.01962572 0.002282873
-0.03400388 -0.02136005 -0.01441205 -0.006726185 -0.00656874 -0.02486623 -0.03124172 -0.03454589 -0.009950388 -0.01699121 -0.002166829 -0.01718814 -0.04368396 0.006582009 -0.01599646 -0.0166683 -0.0117458 -0.003564684 -0.0185799 0.000560365 -0.003504928 -0.01522993 -0.01141416 -0.01218543 -0.006617039 -0.01315078 -0.0007278587 -0.003691206 -0.003825343
0.01291259 0.01606966 0.01190651 -0.002796623 0.03058449 0.002904841 -0.0007054909 0.009338272 0.01123389 0.009864747 0.006486552 0.01306332 0.02258822 0.01048839 0.007443314 0.01490821 0.02235102 0.009545164 0.01830307 0.009756145 0.01127974 0.008674558 0.01137333 0.007298474 0.008264509 0.01330815 0.02065891 0.03852409 -0.001918187
-0.006994752 -0.01697793 -0.02310026 -0.003272518 -0.006894939 -0.00511408 -0.006371667 -0.01441658 -0.002890469 -0.009227699 -0.008658052 -0.01122252 -0.01244442 -0.003018699 -0.01124837 -0.007324934 -0.003186649 -0.001112305 -0.005970984 -0.003334233 -0.02323489 -0.0109953 -0.01410243 0.0006121907 -0.01932129 -0.01826462 -0.01896137 -0.003195319 -0.003312106
-0.0005087954 0.01286552 0.01054265 0.02199925 -0.003626896 -0.001106457 0.001419371 0.01087571 0.004279266 0.004518774 0.03349084 0.01361689 0.01290576 0.002786803 -0.005326245 0.01189473 0.01715429 0.01953681 0.01328192 0.008866819 0.003819434 0.007900182 0.007589908 0.0009940688 0.002932655 0.007505078 0.00543711 0.007236224 0.01776708
0.01213972 0.0111786 -0.0066663 -0.001833987 -0.01292119 0.008817664 -0.02804926 0.006721388 0.02117795 0.007649416 -0.004389429 0.005674089 0.0004611144 0.008544198 0.006637905 0.007338117 0.02382227 0.008693113 0.01459881 0.00550208 0.00988977 0.003808034 0.005246087 0.01682367 0.0002090712 0.006975228 0.02886017 -0.01056523 0.008375756
-0.001408734 -0.001748003 0.003338599 0.002062933 0.003836891 -0.002997237 0.006543045 -0.006765191 0.003026312 0.004603502 -0.005292928 -0.003861422 -0.00564059 -0.008776081 -0.004629403 0.0006960591 -0.01020995 0.005101639 0.002975444 -0.0002744574 -0.002834937 -0.002695853 -0.0008179313 0.003675493 0.003131845 -0.006498185 -0.009409571 -0.003588013 0.007685497
0.01657724 0.03132857 0.02261666 0.01342001 0.005282136 0.01952009 -0.01166191 0.01689248 0.008559681 0.007003994 0.008805966 0.01072594 0.02309915 0.008085969 0.01802083 0.01313404 0.008757753 0.002931347 0.009408657 -0.001647816 0.005124055 0.006883716 0.01711727 0.02016076 0.009130511 0.004125656 -0.000709368 0.01695999 0.003459899
0.005038303 -0.008188242 -0.001406645 -0.013878 0.02860302 0.005480029 0.0102116 0.005239683 0.0132391 0.004481629 -0.02037087 0.004388108 0.003979028 -0.0004603134 0.0427956 0.005917885 0.0009683449 -0.01583355 0.0001337439 0.003019063 0.01878683 0.005974885 0.001326277 -0.01806656 0.01231789 0.007100585 0.004601485 0.009943122 -0.002684259
-0.004741268 0.002628683 -0.006225673 -0.003902291 -0.004104143 0.01462854 0.01082654 -0.0002570483 0.01095071 0.005351622 -0.01496471 0.00590165 0.002793935 0.01167194 -0.00336886 0.007384742 0.009472662 0.007407106 0.001870907 0.004920635 0.0185699 0.0002350531 0.006804627 0.006701968 0.00346275 -0.003149576 -0.006969423 0.00864974 -0.009139151
0.001978228 0.003889616 0.006289687 0.004818139 0.008818964 0.003551962 0.003582846 0.002994817 0.00658343 0.003006345 -0.009674225 -0.01134899 -0.002523205 0.004087191 -0.01443079 -0.007140979 -0.004002883 -0.005723253 -0.004147536 -0.01014118 0.004524589 0.004378851 0.01229057 -0.006179072 0.002437004 0.01035626 -0.0007114557 -0.005998806 -0.002297894
-0.004655033 -0.00086309 0.007584703 0.005705856 -0.003769998 -0.0001916473 0 -0.006256442 0.008330242 0.001976443 0.005487498 -0.0009788296 -0.005791355 0.00632487 0.001440441 -0.0009754884 0.001763219 0.00256959 -0.004030053 0 -0.003747503 -0.002499841 -0.0007884033 0.007069218 -0.009988857 -0.005635555 -0.002375382 -0.008216606 0.005318895
-0.007073566 -0.01843557 -0.01780957 0.001591845 -7.868122e-05 0.0188004 -0.00645853 0.005145165 -0.00497983 -0.003546739 0.003823353 0.0007341789 -0.001998573 -0.005192446 -0.0009000178 -0.0001463997 0.002399425 -0.004550843 -0.002425869 -0.002206254 -0.0100189 -0.00714314 -0.002803855 -0.003416826 -0.02931297 0.003291311 -0.0001189183 -0.01110239 -0.008198638
-0.002602803 -0.003937895 -0.01019989 0.01533292 -0.004416728 0.02269229 -0.01816246 -0.0007701501 -0.003200162 -0.007888955 0.009225006 -0.001795592 -0.01779865 -0.01367386 0.002817473 -0.006168576 -0.01659322 0.005636038 0.007929513 -0.001657966 -0.006296808 0 0.009681297 0.004454452 0.008821681 0.0149095 -0.003573955 0.004651085 0.0005241451
-0.01250779 -0.01260605 -0.02058387 -0.009894343 -0.01971727 0.0009191579 -0.02524259 -0.007431755 0.004347754 0.001307705 -0.007772292 0.001632549 -0.001204083 0.01231483 -0.003538125 0.006559033 0.007605762 -0.01280098 0.01514578 0.005515714 0.01812655 -0.0002363603 0.002542479 0.0007404923 0.005006278 0.01423455 -0.001074713 -0.01513402 -0.009954542
-0.0005076028 -0.008812641 -0.008972364 -0.0009043729 0.01543975 -0.0165814 -0.007547237 -0.002287857 0.0007477587 -0.006278694 -0.0348969 -0.01057691 0.002591587 -0.01300349 -0.001081992 -0.003910668 -0.01690815 0.007264154 -0.003037232 -0.005515739 -0.02010252 0.004559715 -0.004345727 0.008109028 -0.01256302 -0.02539579 -0.008398355 0.001981678 -0.0009531748
-0.0135987 -0.03915082 -0.03685594 -0.008860687 -0.003419338 -0.009007367 -0.01912102 -0.01335644 -0.007401851 -0.004022512 -0.005464017 0.01025066 -0.005840635 0.001147446 -0.007909441 -0.02369028 0.0006555554 0 -0.01801607 0.001657899 0.006440241 -0.01932427 -0.007285066 -0.008035133 0.02167653 0.00714509 0.007322497 -0.001485915 -0.01629183
-0.007439622 0.004591992 -0.001187015 -0.001827299 -0.001993377 0.009847749 -0.005420028 -0.002192336 -0.0006528243 -0.008864656 0.009963422 -0.004333455 -9.298757e-05 -0.00782876 -0.0147165 -0.006591719 0.004088021 0.009964131 0.006175365 0.006604273 -0.006308385 0.002476009 -0.0008303393 0.002882376 -0.008489542 0.05113851 0 -0.0031027 0.004218608
0.002175585 -0.01478679 -0.02547375 -0.01334889 -0.02178565 -0.01182891 -0.009360475 -0.003693958 0.006159371 -0.009722554 -0.02404281 -0.004846257 -0.0002789886 -0.003937416 -0.01256634 -0.01300832 -0.001633189 -0.007191828 -0.01049385 -0.004398049 0.007748429 -0.01511048 -0.00364574 -0.007184443 0.01116634 -0.003093014 0.007150535 -0.009491703 -0.005404087
0.006190175 0.00369509 0.0029342 0.0009264229 0.020268 0.004240687 0.02247283 -0.004238395 -0.01458337 0.0002124084 0.00592227 0.01138005 -0.01650607 0.003706254 0.02473364 0.004999754 0.00472892 -0.007243879 -0.006921407 0.005768438 0.0128681 0.01119405 0.009797344 0.005929025 0.02297077 -0.002658799 0.007217642 0.02098535 -0.00318617
0.0133832 -0.02301212 -0.02430325 -0.02128985 -0.02010483 -0.01793299 -0.02325686 -0.02002036 -0.005231211 -0.01778178 -0.03469003 -0.002037215 -0.009119482 0.007601148 -0.02922888 -0.003568691 -0.006364769 -0.0203227 -0.01481716 -0.003566957 0.004638626 -0.00208434 -0.01449296 -0.0330535 -0.003220613 -0.00548763 0.01926614 -0.02035822 -0.01476671
-0.003354507 0.0003017924 -0.007643812 0.006129159 0.01256255 -0.001820671 0.07478005 0.0001805858 -0.0001018695 0.00208732 -0.02072199 -0.001959633 0.0006678258 -0.005753107 0.006859682 0.003975703 -0.005911383 0.006988487 0.002898304 0 0.002695976 0.00823176 -0.003756417 0.01229717 -0.006066747 -0.01001426 -0.00568279 0.01122352 0.01232967
-0.01280955 -0.004477197 -0.006885036 -0.005183758 0.01471077 -0.002881622 0.01588476 -0.006338376 -0.006847586 -0.01157092 -0.01849082 -0.006066567 -0.01556981 -0.006018594 -0.02192784 -0.008480284 -0.01393058 -0.01566504 -0.01681644 -0.004683897 -0.003982237 -0.01024006 -0.006426496 -0.01160993 0.0002028736 -0.004667609 0.01052814 0.01318157 -0.001464963
0.0001031107 0.01453807 0.0104937 0.01430765 -0.002702009 0.007761204 -0.009355962 0.01460809 0.0009738232 0.0184496 0.009999067 0.003201837 0.01623716 0.009244377 -0.007012159 0.005372372 0.006989552 0.01111294 0.004893351 0.004133966 0.004623082 0.001928019 -0.01326402 0.01304238 0.03094989 -0.1042544 -0.01192487 0.003177002 0.007249952
0.01056577 0.002566617 -0.002650014 0.002093744 0.006108899 0.0003817545 -0.01603535 -0.01283829 -0.0005636612 -0.002430828 0.009296699 -0.005424523 -0.006981367 0.008931684 0.002364104 0.00381979 0.006611615 -0.0002027359 0.1055279 -0.00220267 0.0001280226 0.003445049 0.001794991 -0.002187198 -0.01087291 0.005262451 -0.002448813 0.009229022 -0.002104648
0.01015237 0.00169741 0.004559478 -0.005125762 -0.01739312 0.004949105 -0.01779137 0.01212182 -0.005550981 0.001144707 0.009808913 0.001975967 0.008409919 -0.002511135 0.001148041 -0.00611868 -0.003961711 0.01409751 -0.01683268 0.001377349 0.0008962905 0 0.008684722 0.0003774646 0.002184031 0.01840829 -0.01945244 -0.01179417 0.01112048
-0.01178639 -0.009416971 -0.01821454 -0.003275687 0.003855772 -0.01232282 0 -0.01298362 -0.002063793 -0.002075619 -0.01464857 0.009251346 -0.0140881 0.005470781 -0.002489205 0.001584228 0.004126487 -0.009645398 -0.02677516 0.0005502379 -0.002948096 -0.0008802114 -0.002022403 -0.007956123 0.005538002 -0.006071125 0.005224504 0.005853653 -0.01756981
0.007027551 0.0007506175 0.01468645 -0.00258117 -0.006031127 0.01241774 0.004477595 0.001632192 0.004071875 0.01323851 0.02554518 0.01848986 0.001061115 0.01511583 0.005353757 0.00768112 0.0152026 0.007142486 0.003533432 0.014204 0.01667655 0.0002401779 0.01415158 0.01390061 0.01137486 0.0263131 0.001538285 0.0008507923 0.00801478
-0.0001015119 0.00437256 -0.00294959 0.003518226 0.001289609 -0.005330259 0.0307942 0.004745412 0.0003599473 0.007396811 0.01214267 0.005982114 0.003272656 -0.00044791 0.01326027 0.0006079018 0.009044038 0.01393611 -0.0009148729 0.006488328 0.00126163 0.003594843 0.001037417 0.005984009 0.003892584 0.01464064 -0.0007096662 0.0002430382 0.01376681
0.01401029 0.02152148 0.04023986 -0.0009370066 0.01479252 0.01176479 0.007194208 0.02757087 0.008193452 0.01331638 0.009493445 0.002382894 0.03047465 -0.005390784 0.003256497 0.01542777 -0.00289812 0.006797642 0.01040581 0.001346397 -0.01845185 0.01015567 0.01153797 0.01060812 -0.01447881 0.006770053 0.01666307 0.006899462 0.01378962
0 0.01520894 0.001984295 0.00444294 0.01261941 9.42901e-05 0.01564749 -0.005012777 0.007772678 0.002213768 0.005768083 0.01049606 -0.006171096 0.01275618 0.004242587 0.004726191 0.004504533 0.002647469 0.003745566 0.007239656 0.02486179 0.002995173 0.007344745 0.008596321 0.0117556 -0.008351112 0.01478594 0.009125903 -0.001207544
0.003895909 -0.01907698 -0.03230383 -0.006789254 -0.0324189 0.01877946 -0.01278425 -0.005259553 -0.003345536 0.001588037 -0.01857638 -0.008989866 -0.002159541 -0.004010723 -0.01252994 -0.01904059 -0.006441193 -0.001371847 -0.002710914 -0.005895015 -0.008302909 -0.01730615 -0.003724529 0.01062439 0 0.007252082 -0.007827858 -0.01287246 -0.01306104
0.008438881 0.01581671 0.01926345 0.02344855 0.005973108 0.001941821 0 0.00688928 0.005064634 0.01036416 0.0222124 0.0119687 0.004314401 -0.002682824 0.003147174 0.008262026 0.01220308 0.02143946 0.0001293337 0.008296667 -0.003416706 0.01958591 0.005718302 0.01258786 -0.00194966 0.003449919 -0.0001155801 0.001210195 0.01662695
-0.006446832 0.01366228 0.009494271 -0.04218062 -0.001772066 0.01603705 -0.007173637 -0.003571204 0.003731433 -0.003762639 -0.002486337 -0.01442735 -0.004596409 0.001565899 -0.003840959 0.009288432 0.003663853 0.011831 0.0001292145 0.0002663973 0.005309765 0.01681886 0.01029644 -0.003436862 0.003312222 0.01999286 0.01354633 0.007469819 0.001569231
0.001888755 0.01502377 -0.01915201 0.01708633 -0.00858236 0.001816529 0.0007196459 0.02197313 0.0009558399 -0.003020253 -0.004029633 -0.009895546 0.03890965 -0.000223602 0.001701932 -0.0003479728 -0.004781633 -0.004944368 0.004770208 -0.004004738 0.00277016 -0.004100732 -0.006670861 -0.006909403 0.003495181 -0.0001533745 -0.0006843762 -0.009891514 -0.002197592
0.004558054 0.002187956 0.006280921 -0.003771793 -0.008738681 0.0009071287 -0.01522322 -0.001816372 0.01110068 -0.01363579 -0.005011518 0.03483402 -0.000723743 0.01155824 0.006090533 0.004762141 -0.0009590813 0.009864393 -0.003607753 0.007197167 0.006267298 0.0133238 -0.02637809 0.008486163 -0.003106168 0.007186989 0.006256044 -0.002184451 0.002824486
0.01793021 0.009343114 0.01549644 -0.003075138 -0.003121953 0.003529511 0.004373272 0.0009519098 -0.0006466811 0.007152547 -0.0005798829 -0.0101982 0.009278039 -0.002877079 -0.01145823 0.0006430465 0.006535466 -0.007864684 -0.01142428 0.000265563 -0.003881049 0.007469582 0.02028903 0.008982724 -0.005654736 0.00804328 -0.001361641 -0.001093986 -0.005499557
-0.02766609 -0.01369586 -0.0121196 0.004491242 0.001151256 0.01292542 -0.001455651 -0.006986829 0.008226085 0.03213789 0.005014462 -0.01466097 -0.01481377 -0.0002216346 -0.003297933 -0.002971709 -0.006855329 -0.006872913 0.004689291 -0.00799788 -0.0124962 -0.01015082 -0.009796527 -0.005479779 -0.007655344 -0.01876634 -0.003981998 -0.002557386 0.007743106
-0.0001996359 -0.001210826 -0.0188247 -0.009240753 0.004919211 -0.005813657 -0.04544547 0.008930976 -0.0008887424 -0.01955473 -0.001347555 -0.0007149152 0.01256973 0.00376148 0.00355125 0.00173454 0.0001599661 0.01775327 0.0001299297 -0.0008033164 -0.0006353489 -0.0007674061 -0.0009097421 0.006118377 -0.002564856 0.0007697956 0.003868479 -0.007465924 -0.002295743
0.01062734 -0.004603415 -0.00395465 0.001189597 -0.007717571 -0.003504569 -0.009957913 0.008894585 -0.001087303 -0.004451393 0.007676151 0.006178683 0.01843088 -0.007314606 0.004925499 -0.01551968 0.002715355 0.01587045 -0.004819305 -0.003219835 -0.002162946 -0.006855929 0.0001582974 -0.006832343 0.002564834 0.005524724 -0.004895012 0 0.000887596
0.00482929 0.01405426 0.01232472 0.00781526 0.02055697 -0.003516831 0.009957875 0.009028326 -0.001187433 0.004656306 -0.002488309 0.02132978 0.007032997 0.006872824 -0.005115398 0.009211069 0.01157732 -0.002875285 -0.01393657 0.01308262 0.006095154 0.03695267 0.00402759 0 0.01486429 0.002598483 0.003758749 0.01958579 0.007228176
0.009004698 -0.006580859 0.01802879 0.01800163 0.008442309 0.004326745 -0.0007624552 0.00342806 -0.004913281 0.001638143 0.0047797 -0.005736921 0.008982724 0.01817244 0.005996926 0.01826948 0.01673095 0.02901941 0.02135136 0.007662902 0.006058423 0.003792001 0.004325439 0.01846728 -0.01171655 0.0180021 -0.0006823483 0.006962798 0.009385865
-0.001267461 0.009507379 0.01483821 0.008536161 -0.007635223 0.02074042 0.003046516 0.001772858 -0.007992052 0.0006137395 -0.005163027 0.01282374 -0.002869188 0.003249248 -0.01745911 0.01736473 -0.007470788 -0.01097764 0.01274888 0.004464777 0.007771377 0.008056524 0.008361688 -0.0009819916 0.005289488 0.0125151 0.003747229 0.007745944 -0.003136004
0.01308474 0.003694615 -0.0001403192 -0.02230054 0.01616561 -0.007871592 -0.006867692 0.002232799 -0.01139872 -0.01069023 -0.0898039 0.009701013 0.01022187 -0.0006490668 0.00854538 -0.002600054 -0.008156933 -0.01785599 -0.01625426 0.006530018 0.006099538 -0.009690535 -0.004093969 -0.01264094 0.01608714 0.01615541 -0.001134085 -0.02792673 -0.0167714
-0.02931328 -0.02695082 -0.01990781 -0.009440739 0.01465744 8.868778e-05 0.007627767 0.005497338 0.0007098777 0.002339723 0.0002096672 0.004701987 0.006014818 0.0004327553 0.007339064 -0.01115055 0.0205774 -0.02168587 -0.01216896 0.00467529 -0.004727015 -0.01068643 -0.008277968 -0.03052302 0.009186736 0.007547317 0.008474106 -0.002199683 -0.005618412
-0.01327568 0.0148159 0.02856838 0.002841604 -0.01227883 0.008223247 0.0350913 -0.006381505 0.001215791 -0.003856576 0.00856039 0.002644615 -0.01536635 0.008615231 -0.006958139 0.03449941 0.01622332 0.006715586 0.01242904 0.03413472 0.008443017 0.01964049 -0.002445467 0.001903271 -0.01632618 -0.02251888 0.003930226 -0.002817723 0.00352179
-0.0007036419 -0.009985064 -0.03726443 -0.01021994 -0.006993552 -0.005208982 -0.02903073 -0.005871572 -0.006195745 -0.009915773 0.01465309 0.000905104 0.006157713 -0.005160212 -0.003943221 -0.02513428 -0.005785719 0.00188352 0.00815798 0.008478834 -0.002847729 -0.00620756 0.0005921756 0.01098231 0.001741323 -0.01760451 -0.011157 -0.01383594 0.05646143
0.002811648 -0.008626488 -0.003832941 0.0158789 -0.01308465 -0.001949302 -0.005301017 -0.008722867 -0.003265641 -0.003770118 0.01363335 -0.01053481 0.00422763 -0.004537071 -0.00966929 -0.007368345 -0.004131256 0.0120647 0.01421375 -0.01551581 0.01660046 -0.005798789 0.01063902 0.004834629 0.004821104 0.008094838 0.005875815 -0.005988732 0.02806755
0.01057261 -0.003695393 0.003616343 0.007029208 0.002340556 0.01181462 -0.002280509 0.000427274 -0.0001022272 0.03261823 0.003027025 0.005319133 0.008060308 0.009482818 0.005134491 0.008526705 0.01082736 0.004359741 0.001143636 0.02219818 0.00401631 -0.001716357 0.004441872 0.006457771 0.005563608 0.00357667 0.009419168 0.0036224 0.002888913
0.001288894 -0.005381195 0.006978661 0.0109138 0.002013324 0.01608526 -0.003048771 0.007829454 0.0002555521 -0.01137111 -0.00667146 0.0005304598 0.0002562671 0.0006434039 0.003259467 -0.002850299 0.004388939 0.0008326877 0.00973159 0.01225807 0.002305114 0.000373413 -0.001789919 -0.0007870313 0.004009543 0.002970808 0.0007809926 -0.0002493573 0.005179083
0.0103506 0.01201747 0.02057834 0.006445808 0.007054659 0.005333362 0.004569683 0.008021048 0.006925744 0.006688469 0.008080884 -0.004250786 0.003664684 -0.003220672 -0.004348421 0.009006352 0.005421696 0.006912129 0.012747 -0.004885249 0.001453178 0.004097875 0.003460255 0.004071519 -0.0003811847 -0.005503033 0.001114581 0.01350281 -0.009419077
0.007912127 -0.008532163 -0.01893069 0.005948222 -0.0104394 -0.02238313 -0.008393787 -0.006157781 0.004910552 -0.0008165593 0.005217745 -0.002208524 0.002039616 -0.007555345 0.01828856 -0.006879875 0.001650758 0.005586843 -0.0003725984 0.0138604 -0.003515395 0.001634453 0.004492192 0.002847309 0.004564462 -0.008387115 0.003114257 -0.0066666 0.0006756883
0.002041163 -0.01174272 -0.008554165 -0.001369579 -0.01095745 0.001578039 -0.008464836 -0.01101783 0.0003029841 -0.01453771 0.003596388 0.0002286173 -0.007755653 0.004324252 0.002388365 -0.01145865 -0.01040031 0.001642665 0.00939673 -0.009950328 -0.01160312 -0.003495118 0.01068419 -0.004773967 0.00586503 -0.004824396 -0.01161638 -0.005091614 0.007834185
-0.01378517 -0.01261855 -0.01894831 0 0.006588878 -0.01304908 -0.01322458 -0.01799829 -0.009026854 -0.002005262 -0.02606474 -0.003435725 -0.009887842 -0.005842194 -0.003899658 -0.01386652 0.001060043 -0.006127975 -0.006543601 -0.001708775 0.000368408 -0.008528496 -0.004713121 -0.002001857 -0.01023897 0.004824426 0.01305897 -0.01126845 -0.006387684
0.002261583 -0.003098455 -0.006643499 -0.0006854499 -0.007323612 -0.004982166 -0.02537806 -0.01204914 -0.0110646 -0.01232644 -0.008222016 -0.004061771 -0.01602687 -0.005440105 -0.003408811 -0.01055264 0.009790025 -0.007274079 -0.007210378 -0.002936139 0.001104579 -0.006936111 0.00211028 0.003429367 -0.004776003 -0.0001503342 -0.006006062 -0.01088755 0.006339677
0.003627627 0.002302616 -0.0007409217 0.005698033 0.001142802 0.005603203 -0.008064514 0.01183135 -0.005371307 0.004544288 -0.006834504 -0.005544448 0.006650931 0.0013083 0.01543611 0.003396934 -0.003904505 0.01239855 -0.0001248199 -0.002453414 -0.002579377 0.00181403 0.009801948 0.003914909 0.01237041 0.03226567 0.01340813 -0.003187366 0.004204363
-0.006578639 -0.0220012 -0.02172851 -0.003186888 -0.03858785 0.000886524 -0.01058215 -0.001351315 0.0045984 0.003829172 -0.01381061 0.007155742 -0.008320639 0.004131829 -0.004493303 0.004329356 0.0135996 -0.01749417 -0.007137978 0.01099315 0.01210215 -0.005072443 -0.01095251 -0.005985435 0.006973926 0.001018959 -0.006958619 -0.01764934 0.00233342
0.01116788 0.04196914 0.03161135 0.02920896 -0.002376876 -0.003284059 0.00652528 0.01622532 0.007190895 0.009887646 -0.006129175 0.01559503 0.009366734 0.003033562 0.01150473 0.008701267 0.0217303 -0.0001858049 0.006014344 0.006296914 0.01674841 0.01177103 0.009509268 0.005203632 0.0191616 0.0128661 0.08922571 0.01368286 0.01454371
0.00369509 0.001213172 0.02235219 0.01559961 0.001189121 0 0 0.001629574 0.0008696112 0.004941631 -0.001485079 0.0149095 0 0.008187895 -0.003592679 0.007942877 0.003045447 -0.0005575184 -0.003754742 0.01604643 0 0.008440772 -0.002930998 0.004823121 0.009536072 0.005300398 -0.008041201 0.003327787 0.01977316
0.007734825 0.01245106 -0.004819964 0.007601385 -0.0004245348 -0.004365901 0 0.01023107 0.01204621 0.003076228 -0.01282066 0.01776357 -0.001307746 0.002785852 0.003283469 -0.0008305183 0.01594518 -0.006621599 0.03001525 0.005685942 -0.0005976555 0.005193196 0.000266874 -0.002763331 -0.002558462 0 -0.01908749 0.007003166 -0.00979129
0.00939425 0.008601758 0.009474079 -0.009565358 0.001612316 0.003565385 0.02647565 0.01209885 0.01155329 -0.003692522 0.02380051 -0.0112406 0.006088519 -0.01097372 -0.003966259 0.005313322 -0.01435363 -0.008362712 0.00932599 -0.004024188 0.003103799 0.006196572 -0.00270942 -0.00640622 0.004746242 0.003707917 0.0008330451 0.0002537644 -0.001951272
0.009684839 -0.01062812 -0.002574955 0.004576684 0.008274914 -0.004011919 -0.01274912 0.00288713 -0.006312643 -0.005013555 -0.01204196 -0.005482356 -0.003039624 -0.006294109 -0.003047277 -0.006976505 -0.001881162 0.01013903 -0.003744152 -0.002137022 -0.006097271 -0.02035573 -0.003636886 0.007824249 -0.0141222 -0.008721183 -0.004276466 0.01423279 9.297892e-05
-0.004356083 -0.007311724 -0.02054925 0.0006521005 -0.006919246 0.0005358214 0.00559775 -0.01261372 0.005963035 0.0008946231 -0.001488899 0.003707561 -0.002089656 -0.005020205 -0.009386827 -0.007419986 -0.001014389 0.004659391 0.003261962 0.003085379 -0.001800428 -0.004664135 0.002604666 0.006778815 0.00258255 -0.005182859 -0.005134929 -0.01106647 0.001997501
0.003694377 0.005452997 0.01032747 0.006497685 0.007675796 -0.0006252097 -0.0031949 -0.00521791 0.005679304 0.004598281 0.01437052 0.006197875 -0.0004359242 -0.001532894 0.002072688 0.01244988 0.001014433 0.007779302 -0.005563688 0.004728208 0.00144056 0.005564319 0.01088078 0.01467012 0.009169373 -0.001010929 -0.002419416 0.006805337 0.003011813
0.0121237 0.01240196 0.02733438 0.005812054 0.01119664 0.003567286 0.02137003 0.03136057 0.003372341 0.004441041 0.01437369 -0.007605133 0.01754654 0.001314015 0.006878033 0.01469984 -0.0007245184 0.01100931 0.002422852 -0.01952908 0.0009592937 0.01488566 0.01053899 0.008287327 0.001276989 0.003317807 -0.004327348 0.009748826 0.008293475
0.002146204 -0.00717784 -0.000281612 0.007697327 -0.004079725 0.002223164 -0.0007833926 -0.0009485809 -4.947308e-05 -0.0006819904 0.004539898 -0.004456901 -0.004895851 -0.007028366 0.007202375 0.005266128 -0.00523181 0.006003917 -0.0008472812 -0.001925891 0.0004792257 -0.006373707 0.005340002 -0.001376443 -0.003652918 -0.002306855 0.01605406 -0.001493675 0.008043162
-0.005327383 -0.002908462 -0.0009864068 0.01122528 0.002998977 -0.001155448 0.01632372 -0.004010184 -0.001436908 0.006459784 0.003699128 0.004012154 -0.003277242 -0.0008819415 0.009053134 0.004906163 0.00261929 0.01583619 0.002539745 0 0.000119679 -0.00656424 0.001823193 0.01252452 -0.001464963 -0.008989384 -0.004485938 0.007198706 0.01481907
-0.004508271 -0.009439355 -0.01993517 -0.006974525 -0.003416287 -0.00472432 -0.01554027 -0.008319497 -0.01207176 -0.01097228 -0.01051662 0.000667111 -0.004936162 -0.00841831 -0.001902362 -0.001141007 -0.003931492 -0.0006250904 -0.01693198 0 -0.000958604 -0.007738354 -0.002270174 -0.001974265 0.003293093 -0.0126046 0.004798207 -0.004337824 0.009151654
-0.002356144 -0.01191848 -0.001511225 0.0130638 -0.0113318 0.0008930747 0.01322463 -0.00666372 0.007549565 0.003761836 0.00393082 -0.001928459 -0.005309646 -0.008489782 -0.00350744 0.003324341 0.0007291758 0.003388617 0.009779991 0.0004818471 -0.005530243 -0.006735006 0.0002606767 0.001021698 -0.006964861 0.01114701 -0.002500499 -0.004232051 0.01091651
0.009671852 0.01004297 -0.004402899 -0.0008377365 0.003455147 -0.01049945 -0.02108632 -0.0006309354 0.02124015 -0.005476483 -0.009752166 -0.007227789 0.00496239 0.004253864 -0.00314862 -0.01106032 -0.009374614 -0.005534738 -0.0321412 -0.003619299 -0.0030184 0.001517455 0.0001863068 0.006176076 -0.0219421 -0.01380542 -0.005229593 0.001495792 0.003773119
-0.01250664 0.001241033 0.01685649 -0.009684276 0.000420482 -0.008880051 -0.008719801 -0.0004208974 -0.004545154 0.006704574 -0.005016671 0.0158769 -0.004875126 0.0137567 0.009355042 0.01536556 0.009811982 -0.02924822 0.004012036 0.01153585 0.00710899 0.00664951 -0.003245369 -0.03532577 0.0117748 0.009127084 0.01312663 0.01323863 -0.006546181
-0.002653002 0.01315298 0.006946461 0.0002114549 -0.03152083 0.00354341 -0.00398876 -0.01287934 0.008487108 -0.001842705 -0.009686382 0.007406633 -0.004285266 0.008557318 0.003058282 0.004286744 0.0110145 0.002301665 0.005988038 -0.001674026 -0.007713666 0.005557681 0.007482006 0.01274523 0.008694885 -0.003082133 -0.001761079 -0.01112361 -0.01675704
0.006430884 -0.005681231 -0.001767468 -0.004876504 -0.005482356 0.006418684 -0.008831943 -0.002604476 0.001650044 -0.006441913 -0.01728777 0.003282518 0.001926235 -0.001092971 0.0009765623 -0.0007993793 0.004171124 -0.004885908 -0.001244544 0.01000249 -0.008993715 -0.01137358 -0.005093591 -0.00903726 -0.005356027 0.002349238 -0.006448872 0.0168838 -0.008100868
0.01134186 -0.02147265 0.005152281 0.00042501 -0.001047623 -0.002616727 0.008831962 -0.008587049 0.02139582 0.001374135 -0.003234545 -0.0008013478 -0.005350214 0.007409118 0.00711325 0.001692055 -0.001580115 0.01075425 0.02216833 -0.00332305 0.005721502 0.01234674 -0.03238854 0.006126434 0.002219715 0.008905809 0.01110374 -0.001467589 -0.01351157
0.009462034 0.00986758 -0.0001408557 -0.0008502043 0.004705783 -0.009805797 -0.01449308 -0.007357417 0.01488695 0.005750778 -0.0300362 0.009429796 0.006311958 -0.000868817 -0.00272992 -0.005415474 -0.006924348 0.016862 0.006434793 0.005926299 -0.004501446 -0.0002993197 0.005031068 0.009738673 0.01102546 -0.0008725753 -0.002686829 0.01397608 0.02496853
-0.003977988 0.02336005 0.01571755 -0.002981274 0.006672246 -0.001278204 0.02245488 -0.008988663 -0.008782935 0.0005459487 0 0.006118022 -0.01186775 0.00476914 0.0007286993 -0.02423112 0.011228 0.004216234 0.004467863 0.002360655 0.0133238 0.002093388 0.006224887 0.007395746 0.004558291 0.0235778 -0.006957059 0.003253169 -0.01249681
0.007204269 0.005783846 0.008695122 0.00743657 0.004394873 0.01099363 0.007898881 0.0007887352 -0.01200685 0.01610743 0.01414382 0.00379592 0.003883441 -0.008906331 -0.01430611 0.01125664 0.01378939 0.0106849 0.005646707 0.01032145 0.00408256 0.01210074 0.01067865 0.007206044 -0.0005459487 0.001419966 -0.008896348 -0.009791531 0.02386814
0.008248548 0.0121356 -0.004407089 0.003381251 0.009243432 -0.01282241 -0.002363134 0.003977603 -0.001815894 -0.004171118 -0.0006584905 -0.00286345 -0.0001761472 0.003485083 -0.009652318 -0.005612478 -0.01207315 0.004065701 0.000239582 0.002563764 0.001915526 0.01668405 -0.0006781731 0.001421395 -0.00712393 -0.002841811 -0.005587543 0.007262142 -0.01141602
-0.003291295 -0.01072993 0.009068492 -0.006136971 0.001106961 0.0009148703 0.001576135 -0.005906467 -0.003209849 -0.002632743 -0.002638599 0.003363787 0.002991132 0.007149824 -0.01692937 0.00790586 0.006267772 -0.01090876 -0.002758549 0.001163164 0.0076254 -0.0002903168 -0.005442382 -0.0112919 0.002746027 0.002415955 0.002428679 0.005891932 -0.02698701
0.004021178 0.02118098 0.01930368 0.007401899 0.005262214 0.001553282 -0.003154599 0.004378494 0.01249368 0.004182046 0.01486041 0.004135391 0.004032695 -0.008455338 -0.002342402 0.009499939 0 0.009496397 0.02373718 0.01155812 -0.002971769 0.01312486 -0.0022004 0.009870531 -0.005683449 0.006085083 0.006412643 0.002634033 0.001650877
0.004186794 0.004500617 0.02445193 -0.003799914 0.01161433 0.002371002 0.01567425 0.02880898 0.003122694 0.003359985 0.001084097 -0.0005693268 0.02863256 0.0006529345 0.008897303 0.007488513 -0.006267778 -0.01342784 -0.009782623 -0.005762399 0 0.006569574 0.007718146 -0.001423537 -0.01649862 0.005627504 -0.001993018 0.01188648 0.0005953923
0.009131691 0.006114586 0.02098804 0.00947278 -0.0007533884 0.01653081 -0.03159815 0.007695907 -0.00293321 0.01392377 0.02249696 0.01076333 0.008550226 0.01468704 0.0100635 0.01003766 0.01136696 0.01660269 0.01107203 0.01126324 0.01606086 0.009562639 0.003987221 0.01227009 0.00837611 0.02233563 0.005340595 0.002242552 0.00757299
-0.001891792 0.01289752 0.002432961 0.01724007 0.01421763 -0.01099011 -0.02354961 -0.00871517 0.006281751 0.001322348 -0.01150664 0.006318947 -0.006596759 -0.001287216 0.02766294 0.004911975 0.004510823 0.006057239 0.002106235 0.007060814 0.005374507 0.001620172 0.001050516 0.005412804 0.008673968 0.001508052 0.001565423 0.00411782 -0.01082964
-0.009513126 -0.01145624 -0.01533639 -0.002474267 0.01222581 0.02124015 -0.03597211 -0.01042211 -0.02093415 -0.008759785 0.005343559 -0.01701121 -0.009634686 -0.01100934 -0.01211182 -0.01312136 -0.004510846 0.003581896 -0.01507514 -0.002954911 -0.01822619 -0.01232228 0.002583977 -0.006284272 -0.01630267 -0.01101946 -0.01027161 0.01665052 0.0142778
0.0001821352 -0.002067377 0.0005841933 0.0006192197 0.00609788 0.007597243 -0.04085747 -0.001718925 -0.00255147 -0.007493128 -0.02154792 -0.01311333 -0.002831291 -0.008501384 0.01880438 -0.01353314 -0.001838346 -0.001920397 0.006151788 -0.003191971 -0.01374051 -0.00449917 -0.01450463 0.003147056 -0.009194192 0.0001385116 0.001894586 -0.001155388 0.006320843
-0.01707402 -0.00600882 -0.005988433 -0.001238696 -0.01157689 0.01380903 0.01059137 -0.01569235 0.0002891599 0.01796931 -0.004584613 -0.003468203 -0.01184061 0.003714568 -0.00391372 0.002039378 -0.004539646 -0.004114977 -0.0129387 -0.002515138 0.001682891 -0.001074235 -0.002279553 -0.002074604 0.00169503 0.01033278 -0.00537724 -0.008358565 -0.00799806
-0.001482452 0.006444505 -0.004580542 -0.001653906 0.004255051 0.007178467 0.01221662 -0.004993248 -0.003282205 -0.0007258307 0.003931057 0.0004341852 -0.004356562 0.003483539 0.004634591 -0.004558686 0.00552994 0.003765518 0.009985847 0.00502407 -0.004815831 0.0008594872 0.006596338 0.005011853 0.008432616 0.01158286 -0.004874947 -0.0001165935 0.02034334
-0.01269032 0.01220096 0.0001312408 0.006599299 -0.001552654 0.007726072 -0.02103501 -0.01548772 0.001497577 -0.001915978 0.03026961 -0.000361806 -0.01477862 0.003904578 0.004553307 0.002851589 0.003106057 -0.000349702 0.002126934 0.003864916 0.004455402 0.0009302341 0.005238497 0.0004664763 -0.003739007 -0.01240555 -0.002339833 -0.008782756 0.003505753
0.0131538 0.02755451 -0.001378114 0.004511891 0.01710824 -0.006004023 0.06846131 0.004849102 0.002169995 0.01176832 -0.01792237 0.01094092 0.005831965 0.0008656807 -0.003712982 0.006999259 0.00828248 0.01078361 -0.003073703 0.004528031 0.005272531 0.007907988 0.01143638 0.004652983 0.008393251 -0.006053974 0.005204225 0.009248983 0.006710849
0.004530997 0.0106159 0.0165423 0.002860623 0.002809746 0.01214219 0.01884532 0.003278716 -0.01382349 0.004890029 0.03490563 0.005639357 0.004132423 0.006038398 -0.008980063 0.01645283 0.00307088 -0.003986845 -0.02021242 -0.001130027 0.008212842 0.003753879 0.005669466 -0.007455235 0.01071498 0.01411467 0.007913547 0.00754637 0.008849213
0.0005533356 0.01523137 0.02172331 0.002649014 0.004559122 -0.006394702 0.01290329 0.007535486 -0.004945027 -0.00345313 0.01362818 -0.01037537 0.00934465 -0.013856 -0.003152985 0.000231716 -0.005310185 0.0001736729 -0.003267315 0.01325415 -0.01589139 -0.003044526 0.0009971652 -0.002006456 -0.002391633 0.004209468 -0.01141542 -0.003591901 0.01209509
-0.00656832 -0.005905747 -0.009334303 -0.01558682 -0.002877019 -0.006694202 0.01432011 -0.001317952 -0.0242939 -0.01254412 -0.01300457 0.002299048 0.001997263 -0.0004361031 0.006899462 -0.008938625 -0.002103931 -0.02088162 -0.02852421 -0.002457835 -0.01345883 -0.004477437 -0.009569391 -0.01762786 0.01335673 -0.006252663 0.001487102 -0.006638339 -0.01773731
-0.004744801 -0.009066852 -0.02219016 -0.005180822 0.003036652 -0.01169297 0.04025314 -0.007811279 -0.01249922 -0.01518309 -0.02312003 -0.001795651 -0.005654856 0.0006541258 0.004633405 -0.003044227 -0.002671409 -0.005868814 -0.0007485568 0.004686918 0.002803683 -0.009518782 0.003274319 -0.009585157 -0.001455114 -0.0113816 -0.009599058 -0.002808398 -0.01636199
-0.002240723 -0.001812968 0.0002609151 -0.01275503 -0.00391737 0.01074529 0.03210429 -0.001596234 0.01028405 -0.004303703 0 0.002082562 0.006088519 0.01299284 0.007178349 0.005519626 0.006035555 -0.01148096 0.001371992 0.00820492 0.003038554 0.003803996 -0.0007060278 -0.02416133 0.001455082 0.02236559 0.01468116 0.009214494 -0.002321074
-0.003089128 -0.0008557523 -0.02569407 -0.0006314722 0.01573586 0.007470765 -0.004418225 -0.01088665 -0.01349725 -0.007779981 -0.01025866 -0.001364028 -0.00696144 -0.001938194 0.0122039 -0.01859793 0.01223935 0.01263965 0.002365293 0.004187387 -0.002430171 -0.02693735 0.004080661 0.002955714 -0.000545412 -0.007988747 0.02492703 0.004402232 0.01375835
-0.02939853 -0.04774385 -0.03916185 -0.03995378 -0.03384177 -0.03508523 -0.02012739 -0.03664186 -0.01052776 -0.0313895 -0.03831884 -0.01061649 -0.02699392 -0.01542331 -0.008634063 -0.04009554 -0.02647399 -0.05587023 -0.07057503 -0.02133892 -0.0092887 -0.03565926 -0.02637111 -0.04888849 -0.01207478 -0.01713896 -0.0136903 -0.02327186 -0.04743343
-0.01940102 -0.02580152 -0.01931983 -0.03365226 -0.03460494 -0.01526746 -0.04308359 -0.008974951 -0.02065579 -0.0260566 -0.01280484 -0.02865019 -0.03042133 -0.02303024 -0.03259777 -0.02717777 -0.029969 -0.002357697 -0.005754426 -0.03894208 -0.03206562 -0.01343636 -0.02291521 -0.01329646 -0.01857753 -0.01969192 -0.01940175 -0.03515894 -0.008867121
0.01388227 0.005569299 0.007772796 0.03540386 -0.005588502 0.01304991 -0.03195158 0.004217065 0.01428556 0.01307768 0.01458906 0.0002240883 -0.01097276 0.0008956949 0.005202209 0.007595706 0.02084304 0.03397388 0.01861507 0.02240534 0.002406084 0.002007733 0.009637614 0.04624807 0.007472422 0.036015 0.009431567 -0.002699738 0.03509614
-0.003696111 -0.003421431 -0.001902302 -0.02301499 -0.007072545 0.007343561 -0.0138948 0.006292412 -0.006777253 0.001985961 -0.00782918 0.0005974177 -0.005719956 0.005134491 -0.0009161257 0.003575363 -0.005026195 -0.01814298 -0.01219375 -0.01519017 0.0134433 0.005385533 0.002462214 -0.02041254 -0.002422463 0.01646245 -0.0104968 -0.006905082 -0.02161778
0.01595082 0.02577396 0.01337979 0.02541863 0.004862507 0.02395275 -0.004123715 0.02966432 0.01252782 0.02787952 0.03117305 0.01929748 0.02121413 0.01283209 0.002441047 0.0168967 0.02502272 0.03110961 0.03266519 0.01861051 0.01092229 0.01658838 0.04625274 0.03233608 0.001864006 0.020663 0.02098897 0.004690715 0.02179784
0.0006711615 -0.00749577 -0.01662909 0.002615486 -0.001873937 0.008057589 0.007410537 0.02924786 -0.04441655 -0.07934809 -0.001088973 0.02101384 0.01107816 0.00810075 0.01632243 0.002961062 0.008389233 -0.002616069 -0.01299056 0.01446347 0.0104379 -0.01858537 -0.01952391 0.004996552 0.004830002 0.009134881 0.007797517 0.003687845 -0.004330701
-0.01448044 -0.01696944 -0.03998505 -0.01050336 0.001533524 -0.008143713 0.01546627 -0.01469478 -0.02587596 -0.02645654 -0.02025159 0.0002867764 -0.01596957 -0.005466294 0.0002398203 -0.01264547 0.005415531 -0.02016401 -0.01157303 -0.01287137 -0.01998838 -0.008725633 -0.001834763 -0.02243299 0.01270627 -0.005209701 -0.004047108 0.00428532 -0.02365104
0.03712797 -0.008636048 -0.03354611 -0.002643141 0.005687365 0.02314213 0.01443491 0.008895649 -0.003275149 -0.01116899 -0.021806 -0.003231017 -0.001666623 0.01566275 0.004068313 -0.00264846 0.001936943 0.001473652 -0.01855737 0.01129954 0.08432838 -0.002018461 -0.005675596 0.005655716 0.004564106 0.01000461 0.0101388 0.001465081 0.01511525
-0.02101954 -0.0007862559 -0.02007528 0.009220636 -0.007903193 -0.005312702 -0.01443491 -0.02389983 -0.006135052 0.007100941 0.02269497 -0.002664536 -0.01446798 -0.007800706 -0.00514787 0.007527203 0.003036177 0.008887259 0.009255007 -0.002925618 -0.008050694 -0.01787722 -0.01179176 0.003989714 0.001456154 0.003870972 -0.0001029425 -0.010054 0.006091482
-0.001244723 -0.01679862 -0.07860643 -0.007457817 -0.0330458 -0.003557506 0.02473201 -0.01381339 -0.001231534 0.009110783 -0.01139547 0.00180106 -0.01049108 0.008447982 0.061221 -0.0447385 -0.006497585 -0.01405431 -0.02091144 -0.006103808 0.006445808 0.02823688 0.01013183 -0.01086658 0.03975927 -0.005035181 0.006771356 -0.01627474 0.009382559
-0.02463516 0.01305544 -0.0574255 -0.03017324 -0.02853378 -0.05440197 -0.04184035 -0.04386549 -0.008776441 -0.03095986 -0.04786927 -0.01056444 -0.01879792 0.007949264 0.001128394 -0.04248967 -0.02187411 -0.05495156 -0.01691106 -0.03742641 0.02604601 -0.0630936 -0.03277464 -0.03555864 0.003663972 -0.04041226 -0.002457059 -0.0281994 -0.03490375
0.01713437 0.02539039 0.0288655 0.03127357 0.01235416 0.02259032 -0.03087447 0.02282758 0.0117966 -0.00599233 0.04359056 0.00724794 0.01508554 -0.00471905 -0.01156941 0.002435577 -0.008256271 0.05680004 0.01349693 0.02165646 -0.005155239 0.01890755 0.03043105 0.04557163 -0.01739172 0.02054225 0.01646878 0.008850158 0.02166148
-0.02294461 -0.01244762 -0.005028591 -0.02719743 -0.0004482082 -0.008533184 -0.04329674 -0.007739795 -0.03894604 -0.01321461 0.030669 -0.01089177 -0.01382778 -0.01276657 -0.01130088 -0.000216269 0.006269667 -0.01245027 -0.01419051 -0.01883564 -0.01289172 -0.009449704 -0.02320073 -0.01998199 -0.01643778 0.006448769 -0.002422762 -0.01001035 -0.0160517
-0.000592765 -0.068184 -0.009343809 -0.009308734 -0.02358812 -0.001326069 -0.01246681 0.009980182 0.005616242 -0.04214512 -0.006367289 0.004225612 0.01373236 0.01169103 -0.0006348121 0.004531472 0.01480462 -0.02950737 0.001663731 0.01468046 0.004315706 -0.01751837 -0.006450372 -0.02506839 0.01732337 0.007709865 0.008654586 -0.006210319 -0.01894861
0.008756926 0.04178577 0.03007483 0.01673868 0.01747239 0.01510127 -0.09191094 0.02208625 0.01739976 -0.03608284 0.05067628 0.0229978 0.01749043 0.0248711 0.0299124 0.02140656 0.01967919 -0.001156104 0.03163179 -0.007895984 0.01070861 0.01255595 0.00683766 -0.01175653 0.02965506 0.02544803 0.02591383 0.02220459 0.004981962
0.006347377 0.01404732 0.03233388 0.02590639 0.007191013 0.000609808 -0.007889495 0.027394 -0.00204474 0.0002599617 -0.01859727 -0.005414215 0.02151017 0.005235058 -0.008948067 0.002368028 0.01010387 0.02926013 0.00708792 0.003955874 -0.005734583 0.01288352 0.01181627 0.03762326 -0.01891271 0.0122344 -0.02111572 0.01135942 0.0257326
0.0126712 0.02287232 0.02747913 -0.002188154 -0.004308432 0.01099905 -0.05285793 0.007074426 0.02570716 0.01205563 0.02818275 0.005911486 -0.0003669339 -0.002928249 -0.01148451 0.01024901 -0.006678901 -0.00836746 0.02305314 0.01406683 0.01020924 0.02677002 -0.001608413 0.0213873 -0.01838482 0.001628384 0.00298721 0.01234815 0.0152356
-0.003176902 -0.01476126 0.00870304 -0.00373099 0.03152102 -0.007955763 -0.03073899 0.01191275 -0.00294134 -0.009978622 -0.02328858 -0.0009947597 -0.005520893 0.0054313 0.01063631 0.0030647 -0.01169291 0.002263367 -0.002738467 -0.01709046 0.002452582 -0.001176393 0.0003065593 -0.007483759 0.01029479 -0.007537688 0.007527676 0.01574255 -0.06863294
0.01435983 0.01175454 0.004916721 0.01440754 0.03603766 0.002341388 -0.00107704 -0.004232051 0.01248226 0.03725029 0.01809049 0.0107467 0.006529663 0.01427263 0.02038481 0.002279424 0.01169292 0.01263647 0.01232896 0.0136497 0.01535851 -0.001413569 0 0.0001431601 0.01018977 0.008413466 0.01537366 -0.003789922 -0.028799
-0.002188453 0.01232767 0.02283667 0.007772086 -0.000336346 0.01085472 0.01497363 -0.002276148 -0.000988495 0.02516792 -0.01512318 0.002598721 0.004664137 0.008588993 0.01277901 0.01055221 0.002595035 0.001951339 -0.01245957 -0.01178802 0.00339337 0.005407824 0.009646469 0.007056552 0 0.007847077 0.004072944 0.00427796 0.01075602
0.02195191 0.01503093 0.04364797 0.02966328 0.01643278 0.002909001 -0.02363157 0.01340672 0.02827616 0.01387334 0.03063698 0.01517501 0.01700792 0.005280239 0.008393251 0.03020982 0.02385719 0.03860633 0.01811882 0.03180687 -0.002406988 0.02019499 0.04121956 0.02794595 0.007661601 0.01612245 0.009535363 0.01260469 0.02987746
0.01102841 -0.003365691 -0.02784528 0.01121031 -0.01257147 -0.009011037 -0.01092913 0.00159851 0.004104168 -0.01176389 0.005526621 0.003792476 0.008040679 -0.0008104747 0.006653536 0.01371649 0.005313559 -0.0018774 -0.00243985 -0.01246482 0.0007664603 0.006033066 0.007328414 0.003103324 0.01069717 0.006449598 0.005353757 -0.0160256 -0.006978306
-0.002029749 -0.003864295 -0.03469182 -0.02784056 0.001255915 0.01709441 -0.05884049 -0.0396266 -0.01074903 0.001296038 -0.01812616 0.0002752164 -0.009746569 0.007070047 0.00247696 -0.01466079 -0.008248038 -0.01970061 -0.01842531 0.009758388 0.01142754 -0.004808225 -0.0003615675 -0.00899167 0.003255308 -0.0006067209 0.006462627 -0.0103334 -0.01946982
-0.01666939 -0.03389782 -0.01516446 -0.0321391 -0.01789834 -0.0110781 -0.07124315 -0.0774821 -0.03590785 -0.02160121 -0.03081712 0.001924688 -0.02125039 0.003817178 -0.008479443 -0.02039563 -0.00227346 -0.02495044 -0.01663849 -0.003846524 0.003133152 -0.0186099 -0.01519344 -0.02968658 0.004437718 -0.007064621 -0.01613935 -0.01294359 -0.05168721
0.01278301 -0.02128759 0.007650599 -0.01102061 -0.01753074 0.001284489 0.07473359 -0.004865004 -0.002399341 -0.0004964511 0.01573821 -0.006476108 0.00585709 -0.0002005301 -0.001954497 0.00672719 -0.00107167 0.0006548406 0.001330682 -0.0134659 0.008272076 0.006370949 -0.01166927 0 -0.001022325 0.001343658 -0.008993835 -0.02319054 -0.01004148
-0.0008348134 -0.01379967 -0.006851008 -0.0176639 0.00320255 0.002307968 -0.03426205 -0.01256332 0.005015293 -0.005310305 -0.006350553 -0.002976432 -0.02083786 -0.002007651 -0.0008698311 -0.001563937 -0.006994032 -0.01859332 0 -0.01411573 0.0002139578 -0.001782873 -0.01595007 -0.001647458 0.004761903 -0.004894773 -0.013792 -0.007851288 -0.02865399
0.01683809 -0.009179815 0.03394957 0.05358027 0.01057297 -8.54171e-05 -0.01819335 0.006154158 -0.01421953 0.01026329 0.02142943 0.001731565 0.02520826 -0.0004019353 -0.001578682 0.03400084 0.01007188 0.02176763 -0.01163653 0.00696706 0.00363024 0.006496027 -7.546233e-05 0.01670668 0.002372548 0.009401218 -0.01979472 0.01028417 0.02437922
-0.001278204 -0.01659031 0.004163883 -0.00902072 0.01788103 -0.007886852 -0.01853047 -0.007983159 -0.001918844 0.001069927 0.01485489 0.01025868 -0.0007270833 0.008607785 0.02171712 0.01976334 0.01617007 0.009370631 0.005500776 0.006918877 -0.0001065788 0.003078605 0.02302122 -0.0117724 0.01894592 0.002791082 -0.01876038 0.009799587 0.01101485
-0.01111583 -0.04570817 -0.03110355 -0.01302945 0.003019181 -0.006649199 -0.02269965 -0.01948404 -0.01956658 -0.0104185 -0.01714388 0.01184808 0.007608128 0.006754069 -0.004648506 -0.01649898 0.00380554 -0.03447808 -0.03015303 0.0152815 -0.005665106 -0.01767627 -0.01884037 -0.0394319 0.006786393 -0.007297494 -0.00935885 0.00328739 -0.04043882
-0.02015561 -0.0101466 -0.0298915 -0.02792728 -0.0281948 -0.03124012 -0.0245332 -0.03532558 -0.02650165 -0.02618986 -0.01278981 -0.008702183 -0.02170829 -0.02262581 -0.01625172 -0.02497116 -0.02077755 -0.02820915 -0.0194937 -0.01482188 -0.01283799 -0.01457575 -0.01724993 -0.01036821 -0.01932105 -0.02634492 -0.02744484 -0.02881305 -0.04895703
0.003857197 -0.001196802 0.01300096 0.008950588 0.01258197 0.01031579 0.02069931 0.006563652 0.001477818 0.01162163 -0.007625553 -0.0309274 -0.007496911 -0.01325067 -0.005403548 -0.009118279 0.0001337439 0.01367075 0.01742331 -0.009927392 -0.007520032 -0.002304226 -0.003639578 0.007841991 -0.005058185 -0.0003760568 0.0001060906 0.007636047 -0.001130683
-0.00716175 -0.01588243 -0.01259211 -0.007827378 -0.03435038 -0.008440371 -0.03121189 -0.01833953 -0.002661548 -0.01170696 -0.01047349 0.001688723 -0.009239851 0.005933528 -0.004332975 -0.009557836 -0.001605846 -0.0003880419 -0.01223436 0.0009276139 0.001421156 0.02614472 0.00409835 -0.01159805 -0.008828576 0.0130785 0.009827328 -0.02705161 -0.02572697
0.03658382 0.01285245 0.02007196 0.02286195 0.01207471 0.004184657 0.001320086 0.02733322 0.005728258 0.02002172 0.01936436 -0.006064888 0.02417794 -0.003064675 0.0107158 0.01542918 0.01025927 0.03245495 0.01692131 0.004625336 0.004360216 -0.008248459 0.01720456 0.02284249 0.00899761 0.0109533 0.000525694 0.01954557 0.01343307
0.00391289 0.005264942 -0.001603876 0.01199709 0.001998334 0.01192323 -0.01864232 -0.003556788 0.01982341 0.003923339 0.01298178 0.01300143 0.004201277 0.01017927 0.004016073 0.004144295 0.01185939 0.006273103 -0.008563603 0.01670328 0.008447982 -0.04229459 0.01857447 -0.0002206807 0.02470503 0.02203214 -0.00115676 0.0009089152 -0.002178477
0.024934 0.04749717 0.04833145 0.02505225 0.02511386 0.01913095 0.0395308 0.0239808 0.02401362 0.02444263 0.01630085 0.02223386 0.01105788 0.006863115 0.01728998 0.01802376 0.01159099 0.03647429 0.03502926 0.0186586 0.003122813 0.0004074935 0.03550465 0.03945838 -0.009775581 0.01332085 0.0251442 0.0180069 0.03773186
-0.01409481 0.02680391 -0.004138019 0.001056709 0.00599183 0.004383123 0.0255116 -0.01780314 -0.01002582 -0.0124347 -0.02402767 -0.004037054 -0.007963873 -0.01479405 0.007477865 0.001076119 0.00876638 -0.008404546 -0.004295382 0.01349423 -0.002044919 -0.01254467 0.005678712 -0.0162582 -0.01020844 0.00247803 -0.001745793 0.00774559 -0.007711744
0.008587575 0.01218612 0.04092335 0.01113333 0.00075705 -0.009651115 -0.05701027 -0.02158099 0.02618282 0.02270698 0.03319556 0.00717326 0.01021479 0.02857916 -0.003970688 0.01629205 0.01818801 0.00633257 0.01043778 0.0156969 0.01804354 0.005266602 -0.004220558 0.01858968 0.01419648 -0.002123642 0.003693427 0.005549975 -0.005417032
0.0008013613 0.03735997 0.02388874 0.01801111 0.01444032 0.002162382 0.04050193 0.004917313 0.007844002 0.008334025 0.0164927 -0.004708031 0.009398974 -0.01418755 -0.01679722 0.004031864 -0.001513553 0.01076333 0.03685249 -0.005204908 -0.01267124 0.01434173 0.01751 0.02295097 -0.03613425 0.01197483 0.01120171 0.02140457 0.03434576
-0.04291571 -0.04972123 -0.07182411 -0.0289333 -0.02883642 -0.02510953 -0.07027412 -0.03894735 -0.03607833 -0.0300537 -0.04864059 -0.001231892 -0.04566331 -0.002216111 -0.001781798 -0.03192794 -0.01283128 -0.03236761 -0.02797295 -0.01865526 -0.0001071749 -0.02233491 -0.0275474 -0.04485307 -0.001204322 -0.0340666 -0.03022435 -0.02228542 -0.04498561
0.005651093 -0.03143797 -0.007373329 0.02172634 -0.01140903 0.01285233 0.009569488 -0.001194356 0.003757917 0.01881853 0.0129007 -0.0008220474 -0.01920785 -0.004042082 0.002213292 0.002371002 0.00204378 0.006155106 -0.003304033 -0.003550806 0.002568876 0.004787055 -0.006121678 0.01723386 -0.000172153 0.00144794 -0.01091418 -0.01317977 -0.01121209
-0.01460968 -0.02650049 -0.03827072 -0.04113207 -0.003630126 -0.02076873 -0.04736262 -0.02430294 -0.01817976 -0.03757901 -0.04503449 -0.003295182 -0.01822771 -0.005890158 -0.01351767 -0.02214988 -0.02127877 -0.04084493 -0.02955624 -0.02384819 -0.01182818 -0.01660485 -0.02809561 -0.02833092 -0.006910904 -0.02132534 -0.01681244 -0.009613622 -0.03630829
-0.008377679 0.00963726 -0.001295869 0.009003281 -0.004773668 -0.001072207 -0.01147782 -0.004686173 -0.006386424 0.01488778 0.0207605 -0.00116959 -0.01886206 0.003051033 0.009194532 0.000403442 0.009082668 0.02608306 -0.0113816 0.0108697 0.00625403 -0.000334915 -0.0098935 0.005600239 0.01017691 -0.0003695575 0.008015845 -0.01426929 0.006566376
-0.003693359 -0.01332575 -0.001216436 0.004896198 0.004600536 0.0009828743 -0.02483691 -0.01141651 0.003024173 -0.001983283 0.003594487 0.008500229 -0.009815186 0.006074064 -0.005757123 -0.004345846 -0.004012159 0.009251582 0.01451281 -0.008822682 0.009414917 -0.004027898 0.002585523 -0.007790674 0.009904407 0.007976937 -0.0009585443 0.001827476 -0.005735782
0.01954218 0.014367 0.01713578 0.006983397 0.001298181 0.002141089 -0.007424009 -0.0005658081 0.0115468 0.002231015 0.009452824 0.004087191 0.006455047 -0.006480367 -0.0005993255 0.01183088 0.01160407 0.004502279 0.01014281 0.003402518 0.001276989 0.006119325 0.01271734 0.007210304 -0.02756419 0.007671301 -0.00791617 -0.008644525 0.002783355
-0.007283685 -0.0037414 0.004218608 0.00105397 0.002763859 0.01046114 0.07048208 -0.004424032 -0.001953661 -0.003555352 0.009571376 0.005017902 0.0009894243 0.005066413 0.01595011 0.01154421 0.01273735 0.003386241 -0.01888004 0.009241542 0.02582554 -0.003432197 0.005563727 -0.001888627 -0.002798655 -0.001456725 -0.001612293 0.01254924 0.01088078
-0.00941625 -0.02086318 0.006886439 -0.03537727 -0.01836673 -0.01055023 -0.01398619 -0.01806808 -0.009128805 -0.0068986 -0.008944399 -0.1057814 -0.008241968 -0.002631309 -0.01698624 -0.03028634 -0.03254512 -0.03174575 -0.005499857 -0.0174272 0.001553401 -0.003780768 -0.02654811 -0.01797353 -0.0001751338 -0.04446284 -0.01201246 -0.01835398 -0.0325208
-0.04370376 -0.008253567 -0.01830966 -0.03599583 -0.01219749 -0.01418205 0.007017608 -0.02793776 -0.02539365 -0.0322062 -0.01643178 -0.02945206 -0.01284511 -0.02068262 -0.01373344 -0.0168676 -0.01647917 -0.03006163 -0.03693461 -0.01587879 -0.04086945 -0.02981731 -0.02657437 -0.02769513 -0.01999537 -0.03252732 -0.011828 -0.02058624 -0.009349765
-0.001582623 0.03704297 -0.001608114 -0.003172418 -0.02439474 -0.01063312 0.01801849 0.02055977 0.0122483 0.004726191 0.0139213 0.009862858 -0.004758336 -0.0002069687 -0.005991611 0.008983432 -0.01203544 0.01044191 0.01772469 -0.01660661 -0.003022764 0.004067719 -0.01995998 0.009543393 -0.005376341 -0.009756139 0.003409408 -0.02793936 0.01290894
-0.02252461 -0.0262828 -0.01573425 -0.02110172 -0.01755798 -0.002103573 0.05088113 -0.01320634 -0.01469218 -0.001887791 -0.04652003 -0.02178127 -0.01276632 -0.008730022 -0.003065213 -0.023927 -0.007562551 -0.00269669 -0.03111867 -0.01019327 -0.00792404 -0.01724926 -0.01057077 -0.01060944 0.003766468 -0.02944359 -0.005836019 -0.01708967 -0.03168853
-0.03084441 -0.02055083 -0.006396622 -0.01518182 -0.02678605 -0.02053537 -0.02914113 -0.004975397 -0.0204999 -0.02972545 -0.0006584905 0.005158685 -0.00867152 -0.007544054 -0.03106481 -0.01367489 -0.003802786 -0.02124838 -0.02109971 -0.0004766527 -0.008536732 -0.03742276 -0.03194585 -0.0192299 -0.01424347 -0.05151594 -0.03678086 -0.03084674 -0.02555849
-0.04747012 -0.02752767 -0.01225083 -0.01517704 -0.0073618 -0.02632478 -0.03975851 -0.05091523 -0.02267227 -0.01857523 -0.0154905 -0.001404317 -0.02392309 0.0006307758 0.002702515 -0.01956251 -0.008060669 -0.03284566 0.06922001 -0.0004768913 -0.000109917 -0.03188401 -0.01705608 -0.03557403 -0.002727529 -0.03434249 -0.001720119 -0.007458838 -0.03967231
-0.0202407 -0.03471138 -0.02632846 -0.03823672 -0.03138661 -0.03784003 -0.03269661 -0.02338919 -0.01468861 -0.03084773 -0.02827285 -0.04185048 -0.02179248 -0.03443089 -0.02247285 -0.02831553 -0.0242983 -0.0426349 -0.06081469 -0.0334658 -0.04049226 -0.03957488 -0.02291729 -0.02057066 -0.0346427 -0.03018638 -0.01514914 -0.03906808 -0.02621464
0.04735256 0.06504616 0.06464541 0.05294291 0.06144557 0.05317003 0.06571191 0.04122345 0.06214855 0.03489573 0.05793557 0.03101831 0.04062224 0.0210987 0.02178361 0.04188295 0.03927478 0.06607776 0.06961927 0.03964745 0.03077166 0.03797255 0.04371986 0.06749658 0.02586434 0.0370023 0.05210285 0.04667265 0.06805257
0.008911599 0.01017337 0.01519333 0.01030694 0.01781229 0.006498632 -0.01637138 0.01510668 0.01204986 0.02122918 0.003673711 0.005509312 0.01119181 0.01249085 0.00960727 0.023558 0.01847687 0.006146575 0.008999146 0.01552238 0.02119674 -0.002361043 0.01070884 0.0135755 0.01295766 0.009406296 0.01296719 0.004361166 -0.006510964
-0.002749883 -0.002399341 -0.008403404 -0.003267973 -0.006147646 0.007295989 0.03247919 -0.01449302 -0.0005873378 -0.006613499 0.008377175 -0.001099475 -0.002166411 -0.006967142 -0.0008540819 -0.006998774 -0.0001325695 -0.007838491 -0.004489531 0.002563764 -0.009170311 -0.003979185 0.001097077 -0.008138425 0.002173444 -0.004545094 0.005878541 -0.01123204 0.0005122303
0.009486714 0.01915914 0.01155623 0.01300838 0.001287704 0.02166486 0.007957661 0.02435898 0.009355751 0.005646233 0.003842829 0.01388921 0.008125582 0.003172843 0.01138405 0.006159371 0.01370426 0.01168561 0.01084906 0.01593392 0.008083013 0.01076392 0.01162799 0.007608128 0.01704226 0.004106186 0.01101049 0.0002934502 0.009618841
0.003769675 0.004053829 -0.005444899 -0.008808612 0.01731412 -0.006220875 0.06147897 0.02937566 0.003427942 0.01345706 0.003191142 -0.01012474 0.01716379 -0.008909638 -0.008540099 0.002149535 -0.0107897 -0.004440256 -0.001079665 -0.009206103 -0.006986949 0.01694803 -0.0228588 0.007400125 -0.003563786 -0.004253181 0.002037594 0.02175888 0.001140421
-0.02379679 -0.04068562 -0.03929662 -0.04475876 -0.01933843 -0.02452514 0.001241509 -0.01475697 -0.02228701 -0.02016547 -0.05658386 -0.01601803 -0.0224019 -0.006198624 -0.006610499 -0.03838108 -0.02071846 -0.03748173 -0.01784664 -0.02837568 -0.007036109 -0.04552675 -0.02764887 -0.03670203 0.003563841 -0.01048987 -0.005155718 -0.01547277 -0.1049243
0.04407479 0.0507335 0.05320484 0.04405997 0.02051212 0.0303811 0.02087247 0.03215982 0.02928062 0.03831416 0.05955313 0.01664407 0.03620219 0.01974382 0.01914101 0.04031692 0.02967416 0.04546012 0.02578163 0.02257855 0.02020492 0.03363736 0.01162729 0.04217899 0.002487068 0.03272749 0.006226546 0.03620622 0.04180326
0.005413397 0.003144085 0.0006241042 0.006734058 0.01291035 0.008629767 0.06012421 0.005526028 0.01950664 0.007049805 0.004648118 -0.006435434 0.000694987 -0.01311907 0.010823 -0.002302494 -0.01107454 0.001274489 0.01423185 0.005334548 -0.004008389 -0.00046735 0.001917906 0.01787154 0.006367159 0.005733117 0.01170352 0.005186792 -0.002228297
0.004877573 0.03715439 0.01193819 0.008067404 -0.004374462 0.007748547 -0.02080999 -0.003699641 0.004789665 0.01411902 0.006303903 0.02296087 -0.001887492 0.01122528 0.002106354 0.004182283 0.007396693 0.007224507 0.01325051 0.004615725 0.003684044 0.01788161 0.01328192 0.005424068 0.02884651 0.01981102 0.006956879 0.007244508 0.01888369
0.001822955 0.009644107 0.00384556 -0.005524909 0.01333121 0.01115632 -0.007034068 0.006252845 0.01029031 0.007151245 0.005639595 -0.007957204 -0.001691758 -0.01935198 -0.001718029 0.003229405 -0.007661771 0.01419824 -0.001826344 -0.002074425 -0.01646626 0.00384936 0.001437584 0.01170034 -0.0230453 0.01197789 -0.003261575 0.00526091 0.01683914
-0.00578416 0.02521523 0.02043912 -0.001848378 0.001587918 0.001153162 0.05046945 -0.002666927 -0.003734759 0.009072981 0.01139089 0.006031645 -9.960432e-05 0.01067936 0.006964455 0.006737492 -0.01240924 -0.006446352 -0.002222025 -0.02405252 0.002415955 0.009921404 0.005035694 0.001876619 0.009594519 0.003455147 0.0007373951 -0.005122108 0.003191024
0.002947037 0.0008220869 -0.006489126 0.005765001 -0.008053458 -0.001330665 0 0.005270159 0.001952767 -0.002713245 0.0075905 0.0003082277 -0.004792773 0.005719724 0.004506432 -0.007205635 0.005623236 -0.007751929 -0.004984862 0.01338202 0.006559507 -0.004175008 0.01136979 -0.004408646 0.007265219 -0.01068053 -0.001264537 -0.004590721 -0.009866532
-0.00111684 -0.007223586 -0.002273639 -0.00645913 -0.007312985 -0.002043844 -0.004484322 0.01006622 -0.003349962 -0.00884854 -0.01192451 -0.01139414 0.01025644 -0.004021554 -0.006325779 -0.0002081611 -0.02063875 -0.007322472 0.0006572232 -0.01196499 -0.006778873 0.008152186 0.001573397 -0.006977706 0.0001723618 -0.01489205 0.001159234 -0.001255704 -0.01515126
-0.004581859 0.005351622 -0.008457502 0.01857213 0.003574057 -0.00588812 -0.01928587 0.006636365 -0.01317288 0.01106908 0.005157262 0.008383913 0.007304273 0.008868236 -0.001104249 -0.01695089 0.01528397 0.02859271 0.02325232 0.008460749 0.009390825 0.001892682 0.03489942 0.001748939 0.001205552 0.01600713 0.01359854 0.0005583396 0.02026006
0.01438732 -0.0005111212 0.0073948 -0.001363969 -0.006442393 -0.007634623 0.02823444 0.09115298 0.003224771 -0.0009040746 -0.0097178 -0.01025656 0.008032164 -0.01375834 -0.009268306 0.002853966 0.001475437 0.003517276 -0.002571309 -0.01461597 -0.006980047 -0.001712178 0.01771122 0 -0.01771183 0.002920888 0.00103837 -0.0004186314 0.01214255
0.0008043391 0.0197714 0.02163862 0.005670888 0.005014344 0.0009011737 0.01766051 0.01014717 -0.01233284 0.004675765 0.007039389 0.008167203 0.004089209 0.002979485 0.009765353 0.01170034 0.01318169 0.00699772 0.01849419 0.008512758 -0.008021613 0.01699198 -0.006484687 -0.0004369379 -0.004389429 -0.0001389481 0.004039581 0.006816467 0.005920256
0.009901574 0.01558435 0.01519544 0.01837798 0.02129722 0.000270211 -0.008791294 0.01718043 0.02657804 0.01325168 0.0147453 0.01231836 0.01609593 0.01161939 0.008029089 0.02141624 0.003565148 0.01487192 0.01654383 0.001411752 0.008568664 0.009970622 0.02181825 0.008847677 0.004564581 0.006093377 0.01018163 0.01185244 0.006140533
-0.006489966 -0.01890379 -0.03243847 -0.005567343 -0.0179089 -0.003970448 -0.04515434 -0.02428786 -0.01384978 -0.01055462 -0.01888004 -0.01456729 -0.01590156 0.00230773 0.01089517 -0.01855154 -0.0005273421 -0.01902674 0.003722169 -0.006132054 -0.01077759 -0.02525036 0.0007153574 -0.003254339 -0.001753138 -0.01166523 -0.002458851 -0.01518527 -0.0227019
-0.00120277 0.001981797 -0.003181088 0.01507121 -0.008492427 0.004690596 0.008050612 -0.003953573 -0.001242933 0.0812475 -0.00686007 0 -0.002528942 0.0114596 0.00820161 0.0001560328 -0.005156317 0.009699242 -0.003100787 -0.002605731 0.04750456 0.05244509 0.004993349 -0.007562071 0.0134206 0.001674799 0.01243646 -0.008240766 0.004036138
0.00010025 -0.0009485212 0.006879572 0.003294162 0.01885339 -0.005142777 0.005711071 0.004560427 0.002258728 -0.002712707 0.0372612 -0.01383757 0.0005841933 -0.01208853 0.006854828 0.001195431 -0.03055221 -0.004790796 -0.0007455744 -0.02912008 -0.005710005 -0.01272588 -0.003338599 0.005023477 -0.01201789 -0.005453409 -0.003552002 0.001401515 -0.007957805
0.01047435 0.01641636 0.0306416 0.01133655 -0.002558103 0.00487271 0.04236983 0.01475411 0.0173898 0.01080684 -0.05621311 0.009402281 0.006306746 -0.006732606 -0.01814947 0.01740421 -0.003011226 0.009092237 0.002111112 -0.007599066 -0.007450851 0.002161073 0.007188527 0.00701962 -0.01180937 0.00796038 -0.01454195 0.004471779 0.03259965
-0.003877698 -0.003383034 -0.09569751 -0.008271717 -0.009317277 -0.002523624 -0.02542979 -0.00509419 -0.003164585 0.002236843 -0.007040071 0.005909471 0.00472809 -0.004231033 -0.002176267 -0.01387836 -0.000411297 -0.01969435 -0.003604044 -0.02769293 -0.0008550961 -0.00632338 -0.004786664 -0.01951559 -0.02386406 -0.004321422 0.001237104 -0.006715264 -0.009297605
0.005761445 0.005330516 0.01721839 0.004579651 -0.003035678 0.0008119624 -0.003365212 0.003897809 -0.0007787995 0.0004466966 -0.003646099 0.01033479 0.002787754 0.004864168 -0.007819208 0.01922392 0.004242349 -0.02057565 -0.001245797 0.03088667 0.0002138386 0.02370028 0.002134428 -0.00730662 -0.03304407 -0.001118272 -0.003612539 0.003782857 -0.01041886
0.01679554 0.0606327 0.02790085 0.01618684 0.01049641 -0.006967442 0.02222313 0.009826856 0.01376199 0.0003722213 0.02125929 0.01000119 0.002301308 0.009657803 -0.00219813 0.01171083 0.001909934 0.03287124 0.0131271 0.01967276 0.01042221 0.01080366 0.01127008 0.01907622 0.01342307 0.001537333 -0.01994733 0.01084847 0.06610108
0.0002921393 -0.005430995 0.02317114 0.01234062 0.01440765 0.01254242 0.1101841 -0.02232358 0.007382967 0.0002976213 -0.008873977 0.0108796 -0.008753893 0.005625607 -0.01658618 0.005155602 0.01434396 -0.0185006 0.007354803 0.02070761 0.02042067 -0.008853772 -0.0006289075 -0.01900213 0.01943942 0.009036005 0.01080637 0.01360184 0.00717539
0.00349922 0.004682765 -0.01704135 0.001056709 0.03193135 -0.001974624 0.002948344 -0.007451572 0.004566479 -0.002383388 0.03359736 0.008380721 0.003664803 0.01177339 -0.01158943 -0.005707727 0.0267778 -0.01592621 -0.004528988 0.01007861 0.0103126 0.007677689 -0.005492544 0.03736445 -0.009305846 -0.005272734 -0.02077147 0.03539247 0.0004805364
0.003486984 0.02440109 -0.0002292061 0.0002112166 0.01150733 0.004482341 0.001960857 0.005985905 0.01111117 0.008095429 0.0100052 -0.009884711 0.003555526 0.01123035 0.004685732 0.005258301 0.005478843 0.0283925 0.005871548 -0.01031425 0.005728851 0.001343897 -0.001899734 0.00958649 -0.009393145 -0.005860181 0.009648594 -0.01459493 0.02800901
0.004630557 0.03265977 0.008521032 -0.001902541 -0.002173698 0.007662902 0.04031257 0.001465557 -0.0002145401 0.002659358 0.01592289 0 -0.004422236 0.0002029928 0.0001126464 0.004534914 0.003635822 0.01389955 0.01055516 -0.007806052 -0.006036703 0.01358855 -0.007109163 0.007252792 0.001848776 -0.002101303 0.008719939 0.01023874 0.01696468
0.01015036 0.002264675 -0.01112228 0.004644321 -0.005034462 -0.01115736 -0.01516621 -0.007044573 -0.00900009 0.005664487 -0.002201893 0.0009026029 -0.0004819004 0 -0.007858797 0.007183793 0.003105938 -0.01116073 -0.001811953 0.005210866 0.004913992 0.004873422 0.01190733 -0.007323432 -0.006485707 0.002241244 0.0004183371 -0.00437512 0.0003444555
-0.005445438 -0.01455404 -0.0135741 -0.01656437 -0.005482655 -0.004137481 -0.03994683 -0.01822006 -0.003525025 -0.02322843 -0.01351786 -0.007168474 -0.01319637 0.003242832 -0.005121449 -0.01356849 -0.007392544 -0.007193628 -0.003876441 -0.01499497 -0.00799758 -0.005287475 -0.001857037 -0.00937311 -0.004098398 -0.003785016 0.01133255 -0.007736492 -0.01912108
0.001244485 -0.0006419096 -0.001398647 0.01043778 -0.005512922 0.005034626 -0.02516496 -0.007277741 0.002550089 0.003896622 -0.007953539 0.002646993 -0.01001282 0.001617553 -0.003028324 -0.0001000216 0.009070855 0.003792595 -0.0003641911 0.01262976 0.00585069 0.01455546 -0.02674865 0.001497101 0.007068508 -0.01528471 -0.01196004 -0.009417513 -0.003105331
0.008479188 -0.002373709 0.002562694 0.008230577 -0.005372506 -0.01873779 0.02217836 -0.001775409 -0.008817331 0.002091841 -0.001434281 -0.003025694 -0.004746897 0.002219715 -0.00280798 0.005440074 -0.01050385 -0.003982536 0.01590013 -0.01310947 0.005714864 0.001875905 -0.01834196 0.002987448 0.00185187 0.004978996 0.006465707 0.001620648 -0.005767494
0.01497128 0.01662062 0.02859526 0.006494132 0.01502131 -0.002195442 -0.004997441 0.01638106 0.01411385 0.01525732 0.02510758 0.01623118 0.01690631 0.001007288 -0.001665548 0.02778225 0.02332127 0.01546181 0.0122337 0.004548205 0.01002397 0.01021503 0.02443262 0.008416184 0.00682215 0.01534912 0.007972325 0.01739179 0.008580247
0.005219997 -0.0003409371 0.00323594 -0.008177004 0.007134201 0.009115863 0.03833389 0.001027771 0.0154577 0.01074694 0.009156143 0.00215917 0.004764395 0.002614415 0.001034083 0.01513392 0.006347614 -0.0007487357 0.008112457 -0.004068414 -0.0002015436 0.003542578 0.001137801 0.01050868 0.001101959 0.01208437 0.00995339 0.01121008 -0.004163397
-0.008777644 -0.001852678 -0.003612898 0.0187701 -0.01186232 0.004165545 -0.0323399 -0.01115657 -0.003722196 -0.007591319 0.006714046 -0.001041836 -0.006520383 -0.08812576 0.009828154 -0.0231049 -0.001012838 0.0008423356 -0.00846664 0.006453981 -0.007890757 -0.0023335 0.005783135 -0.002302494 -0.008294255 -0.004427864 0.005904494 0.0002622261 0.003636654
0.007102835 0.01969157 0.02663654 0.02105772 0.01002066 0.01729045 0.004967728 0.03053709 0.0246263 0.01129294 0.01659061 0.01529465 0.03010282 -0.007706698 0.0230451 0.01899575 0.01096073 0.01227232 0.00823235 0.01019331 0.000203112 0.02882415 0.02162415 0.01214997 0.02069861 0.01813989 0.01481061 0.01870435 -0.002227341
-0.008228927 -0.004099595 -0.002941161 0.004440923 -0.0003352131 0.008138116 0.003956468 0.0008560331 -0.0003119001 0.004842221 -0.005045605 -0.005072263 -0.003511627 -0.009104083 -0.004008688 -0.002156853 -0.007167574 -0.000462162 -0.009532262 0.004705783 0.01521669 0.0068643 -0.002659098 -0.003248658 0.00506333 0.01352657 0.02186152 0.006669286 0.002988161
0.002625592 0.01262823 0.03267096 -0.0004028893 0.008097203 0.001496506 -0.002965851 -0.0003523851 -0.002498826 -0.005059623 -0.0001946281 0.004852305 0.00483712 0.006004628 0.006893897 0.0005756152 0.002394906 -0.009474314 0.003187459 -0.009434 -0.007126031 -0.001633846 -0.003333815 0.00200571 0.0057554 -0.03597458 -0.02296223 0.003827509 0.006414776
-0.001593309 -0.009462279 -0.01024397 -0.004442711 -0.009523055 0.005351622 -0.006954898 -0.01134308 -0.0001563552 -0.001160102 0.0003891426 -0.006844106 -0.002083743 0.01671113 0.01277195 -0.003651184 0.00502324 0.02087258 -0.01054571 -0.001422821 0.005023595 -0.01656558 -0.01160662 -0.005056628 0.00697002 -0.01869741 -0.004917953 -0.009082249 -0.005654496
0.007755289 0.01537518 -0.001441206 0.01406777 0.002096124 0.008364644 0.0138617 -0.001835062 0.002967124 0.01017727 0.02079004 0.008675977 -0.00446624 -0.01272787 0.001967282 0.00757583 0.01170611 0.01415757 0.009602429 0.01927199 0.004699258 0.0114134 0.002661617 0.01290247 0.01362006 -0.0005677762 0.001608508 0.007680528 0.01110386
-0.004758156 0.006628194 0.01949449 0.01347894 0.001924688 -0.01450826 0.06195395 0.01342978 -0.01260575 0.001506981 0.01155423 -0.002932613 0.01042174 -0.007537147 -0.003061924 0.005858156 -0.004840208 0.005571551 0.004825494 0.002789418 -0.006806178 0.003905646 -0.00944122 0.001301752 -0.002462615 0.01241727 -0.004328785 0.001019673 0.007258118
9.357491e-05 -0.0002343333 -0.02455477 0.007649297 0.002671604 -0.000792579 0.02469259 0.001257701 -0.008882336 0.001862578 0.002445209 -0.0006609955 -0.007663572 -0.005578492 0.003280379 -0.00571486 0.004468693 0.006876613 0.007369832 -0.001393753 0.002607876 -0.008455398 -0.006141229 0.006687167 -0.00246871 0.002381229 -0.004347642 0.002036166 0.0005738281
0.004478425 0.0201118 0.01152925 0.007979066 0.001166617 -0.006363809 0.0204278 -0.004030172 -0.02489581 -0.003944238 0.0001878562 -0.0017649 -0.001235413 0.005578545 0.0008183944 -0.001673011 -0.001487288 -0.001692475 0.004303006 -0.002094255 -0.00925838 -0.0022826 -0.05029715 0.001223412 0.001411514 -0.001540058 -0.005894355 0.01024476 0.003092747
0.002974493 0.01032676 -0.01617836 0.003482945 -0.004172554 0.0005318896 -0.0460824 -0.007092294 0.007971616 -0.007500874 -0.005273154 0.005651211 -0.007636544 0.008861383 0.002614415 -0.007876699 0.008276214 -0.001248901 -0.005119232 0.009735722 -0.003646338 -0.009740069 -0.03193447 0.006094681 0.003519889 -0.002525237 0.008929558 -0.00555212 -0.009884591
0.0107092 0.001499006 0.0009461932 -0.006978126 0.02028132 0.01031532 -0.01161675 0.007596889 0.0001619923 0.007716372 0.006399377 0.01243705 0.0006705658 0.000881879 0.006560336 0.0004820854 0.004418848 0.004453147 0.01654265 0.0002307626 -0.00111684 0.0007954056 0.01609465 0.009072981 0.000702492 -0.0664977 -0.0107659 0.01219908 0.0104563
0.0009178478 -0.01816125 0.006381018 -0.004874707 0.000737276 0.002802851 0.01065376 -0.01126399 -0.007371708 -0.005547025 0.01193596 0.0009391665 -0.002300821 0.005932106 -0.02439681 -0.003040939 -0.003435127 -0.002402208 -0.0175931 -0.006710703 0.004358673 -0.0002385066 -0.04202452 -0.01015371 -0.01272099 -0.02847551 -0.0008172751 0.003867529 0.005016834
-0.0013771 -0.005957312 -0.008784438 0.002732712 0.009535127 -0.002890588 -0.04835673 0.0001020379 0.00103313 -0.00398098 -0.004831823 0.002092079 -0.000768122 -0.001095955 0.004199615 -0.01470688 0.004047299 -0.005000975 -0.002338041 -0.004187996 0.00222257 0.001589346 0.02266293 -6.765356e-05 -0.002848984 -0.02091534 0.004995128 -0.001495287 -0.001821447
0.001193645 -0.0132465 -0.01698757 0.007186515 0.001944676 0.007428524 -0.08215151 -0.006449292 0.002442593 -0.006548881 -0.01369241 0.002303211 -0.003753067 -0.003294823 0.003742597 -0.005115038 -0.01157212 0.0004475307 -0.003634912 -0.02430795 -0.001615935 -0.004376797 -0.009823132 -0.0009467314 -0.007158268 -0.03695204 -0.0008137556 -0.01141295 -0.005770612
-0.01033033 -0.004486298 -0.01517051 -0.007381496 -0.01295488 -0.007340725 0.03664209 -0.01016756 -0.01057348 -0.01189701 -0.006631979 -0.006129834 -0.007257267 -0.003747443 -0.008329895 -0.01460315 -0.003845985 -0.01224468 0.001526025 -0.01129141 -0.003848438 -0.007444426 -0.00996291 -0.0066522 0.01107344 -0.02167339 -0.008277667 0.01103878 -0.01164213
0.001111962 -4.732721e-05 -0.01097872 -0.004298614 -0.002627663 -0.001755824 0.01366287 0.01273182 -0.00703803 -0.001996721 -0.002283974 -0.001302972 0.0003884276 -0.009764806 -0.005666365 0.005140421 -0.008112285 0.001086479 -0.00540984 -0.01215375 -0.001421627 -0.003541594 0.002489446 0.003535332 0.00407698 0.001838067 0.00143556 -0.0144502 0.002373975
0.01452632 -0.05479458 0.01331027 0.01650677 0.01631093 0.008225493 0.03285716 0.003732027 0.006654484 0.01920884 0.01644181 0.003615036 0.01292447 0.02944616 0.008763781 0.03044435 0.01331944 0.02077626 0.01195645 0.01480791 0.01181886 0.01591844 0.02439551 0.02228131 0.01840384 0.01293765 0.009078533 0.009698416 0.03405568
0.007909525 -0.06347079 -0.004744202 0.004420153 0.002262415 -0.0001742992 -0.01424232 0.003362242 0.008514413 0.004130523 0.004115209 0.00446454 -0.002975177 -0.002819038 0.004133254 -0.006296988 0.004441753 0.006977241 -0.004554735 0.005526858 0.00470875 -0.01069101 0.01116516 0.007010623 -0.00260848 0.005259724 -0.001117615 0.002753754 0.01117271
0.01536626 0.004597688 0.007669763 0.008401763 0.006195388 -0.005594016 0.02629069 0.003148125 -0.01566553 0.002022842 0.0148233 0.001651234 0.00335844 0.003684876 0.00126413 0.004170056 0.004544526 0.007715307 0.005835639 0.006687404 0.01123106 0.01567812 0.02557702 0.004865236 0.003996838 0.01464639 0.00668693 0.008835861 0.00441232
0.001870907 -0.01023415 0.001422228 0.002848261 -0.0005616334 0.003412616 0.02756078 0.001114701 0.002591349 0.001658494 -0.01725302 -0.01002064 0.009059277 -0.01131432 0.003728107 0.003477956 -0.001348928 0.0007856382 0.01087972 -0.01971216 0.001382706 0.001972279 0.004035426 0.01128257 0.005016834 -0.001293243 -0.008212941 -0.003350859 0.01105517
0.01036003 0.01512746 -0.007658888 0.00868425 0.005682031 0.004184064 -0.03356682 0.003992564 0.003408101 0.004600654 0.01651709 -0.003047635 0.01142118 -0.008791294 0.01407365 0.003369727 0.000981207 0.01145359 -0.00080612 0.01422221 0.01099351 -0.007673783 -0.007410858 0.008138116 0.007563999 0.01301744 0.002034144 -0.003611701 0.01292436
0.0002642521 -0.01786351 0.01072099 0.005810157 0.004538355 -0.01613499 0.02381063 0.02101243 0.006508937 0.005578664 -0.004242466 -0.003129965 0.005988631 0.00242535 -0.007474091 0.001968472 -0.002700754 0.01421986 0.01168255 0.000717859 -0.009119963 0.007752569 0.01421822 -0.00322145 -0.005495481 0.007159411 0.0125204 0.01153644 0.01015673
-0.007780102 0.003084309 0.000372698 -0.003744571 -0.0047778 -0.02796884 -0.0009809177 -0.006690002 0.003863491 0.001995003 0.001293061 0.009216029 -0.003645022 0.003297846 -0.004576889 0.002538912 0.006860274 0.0006802152 -0.001481378 0.01165144 0.003834635 -0.003078127 0.008318301 -0.002390617 -0.009864245 0.01087913 0.00190458 -0.00259336 -0.007956303
-0.01700721 0.007284036 -0.008534267 -0.0009383789 -0.004720547 -9.096083e-05 0.002939787 -0.03439542 0.01064209 -0.006355111 -0.006482047 -0.008341615 -0.02157953 -0.0006587291 0.01010658 -0.003450618 0.002073283 -0.001105621 -0.01146932 -0.003078067 -0.001768005 -0.009530576 -0.02612286 -0.005448495 0.002952148 -0.01548705 -0.01219218 0.005549027 0.008700558
0.009434519 -0.009240753 0.007863162 0.01268674 0.009339453 -0.01216564 0.00488042 0.001337111 0.02058196 0.01309439 0.01512112 0.005882688 -0.01591234 -0.0004393827 0.007540218 0.006269312 0.0105436 0.0227149 0.01511196 0.004259324 0.007541283 0.01245094 0.006049537 0.01324521 0.01069351 0.01281762 0.004248878 0.005762986 0.03616828
-0.02133125 -0.02866006 -0.03252375 -0.02249809 -0.0222544 -0.003965122 -0.02864405 -0.029308 -0.006442813 -0.01416953 -0.02558063 -0.008654324 -0.03069873 0.0091865 0.002358157 -0.02389861 -0.007988387 -0.0267222 -0.0684168 -0.01187662 -0.008131274 -0.01372873 -0.01975581 -0.01767779 0.02490598 -0.01888793 -0.007905176 -0.01614625 -0.02092581
-0.003844369 0.02263169 0.01233026 -0.00018968 -0.001626144 -0.00407374 -0.0100705 -0.002384344 0.00491506 -0.001938074 -0.009053258 -0.00219365 -0.008354778 0.002174872 -0.005851847 -0.007110123 0.0007288184 0.00519794 0.001701932 0.0009553636 0.00294668 0.001995598 -0.0009312793 -0.0002614005 0.005340477 -0.01160372 -0.001119883 -0.006982628 -0.01216473
0.004209705 -0.0002159113 0.003495062 0.00943759 0.01003978 0.02156734 0.02202293 0.01149802 -0.001794099 0.007444616 0.01242716 0.01424548 0.009957285 0.01316522 0.009431922 0.01963757 0.006897804 0.002122532 0.01267285 0.01257279 0.01034257 0.005883755 -0.01415629 0.01472475 0.009112791 0.003721338 0.001526858 0.01292906 -0.01038549
-0.004760133 0.01028759 -0.004866202 -0.001692236 -0.01085381 0.001270321 -0.01395838 -0.003467126 -0.0004754004 -0.00701354 -0.005253261 0.0009376182 -0.003408512 -0.0006434007 0.0001599661 -0.0003861338 -0.007626634 -0.009715512 -0.003484113 -0.009474194 -0.001165473 0.001267702 -0.006926388 -0.006978606 0.004114852 0.004993942 -0.01135387 -0.007687598 0.008953896
0.001650282 0.0006144543 0.008878161 0.004131473 0.001871383 0.003891635 -0.007052916 0.006033422 0.004270957 0.00487176 -0.0009410039 0.00129699 0.01128375 -0.0006438182 0.009976287 0.006591483 0.004123163 0.001369254 0.01136861 0.006404944 0.006296914 0.007650835 0.00214894 0.002913637 -0.03001224 0.004489343 -0.0008233002 0.004966542 0.001325563
0.001281751 0.01846961 0.02329693 0.01173745 0.001299728 0.002886298 0.01006044 0.004227986 0.009582476 0.008398098 0.01104774 0.006530965 0.005150146 0.005993134 0.0026892 -0.003603087 0.006513911 0.008600576 0.002020819 0.004247335 0.004816952 0.01264848 0.02055276 0.009779401 0.0008459089 0.01208472 0.004109748 0.0007428747 0.006496382
0.02172027 0.02618653 0.03452866 0.01817057 0.01418696 0.01324168 0.01095094 0.02443972 0.01935395 0.01547144 0.01497116 -0.005811259 0.03313075 -0.002992095 -0.007983279 0.01982341 0.001561852 0.009115508 0.01203985 0.008674323 -0.003948247 0.03281736 -0.006980527 0.006827241 -0.0006767416 0.003471184 0.002969025 0.01144416 0.006768396
-0.006286491 -0.002019715 -0.0004278741 0.005622644 -8.005224e-05 -0.004900462 0.01376611 0.003855535 -0.006821421 -0.002095748 -0.002755561 -0.009179936 0.004766886 -0.003215829 -0.0002123343 0.0008960523 -0.001081037 0.001427347 -0.0101416 0.001632668 0.001060758 -0.009732545 -0.004612697 0.003301173 -0.009522272 -0.1370251 -0.009036778 -0.00429167 0.01443209
-0.003971884 -0.01550019 -0.00665604 0.006130581 -0.008359526 0.004989316 -0.01376614 0.01686962 0.02188835 0.004395941 0.02039404 -0.003929039 0.00199536 -0.008409715 0 0.004703055 -0.0003606135 0.006522793 0.001184477 -0.001632652 -0.0005784516 -0.004483124 0.005833743 0.004300632 0.005792142 -0.009437489 0.002575654 -0.00591564 0.006831622
-0.003987623 0.02849285 0.006227967 -0.008847278 0.007318355 0.01962495 -0.006954898 0.006797523 0.009221699 -0.005935607 0.007899472 -0.01173283 0.001991315 0.0064753 0.008037603 0.008875208 -0.01611863 -0.005097604 0.009543511 -0.002336966 -0.002510657 0.01052991 0.006285186 -0.005188311 0.002036404 -0.01266183 0.009421412 0.01411502 0.001738943
0.007599018 -0.009977358 0.001639928 0.001268655 0.01289717 0.002176299 -0.001995945 0.0007414453 0.007999879 0.003495775 -0.005738899 0.004489343 -0.00237114 -0.0002151363 0.004414338 0.001765599 -0.008588973 0.004430478 0.001406157 0.005832321 0.002124792 0.007657223 0.005602966 6.341733e-05 0.001693721 0.00992282 0.007311964 0.005348184 0.006671891
-0.002345927 -0.04543804 -0.003854601 0.005058823 0.002054487 -0.0003479132 -0.053346 0.0007901645 0.007346993 0.0007674133 0.001437822 -0.0002937152 0.003223345 0.001720021 -0.004519647 -0.001812132 -0.002467694 0.0003336112 -0.007876338 0.003483064 0.01265472 -0.001197339 -0.0001205875 0.0006341115 0.0006767605 0.006742701 0.004039225 0.006163518 0.01561357
-0.00770802 -0.01474009 -0.0251308 -0.005602288 -0.009039786 0.01639244 -0.02886354 -0.0095248 -0.01310446 -0.008966771 -0.006486546 -0.004195598 -0.007410258 0.002574584 0.001210672 -0.01433344 -0.001854648 -0.005434591 -0.005325166 -0.006978366 -0.002957541 -0.00985666 0.0001608004 -0.001649488 -0.01242251 -0.01022283 -0.005456765 -0.01297541 -0.003003035
0.002818067 -0.01117212 0.008616885 0.0115316 -0.0003983576 0.002563882 -0.006528902 0.01169492 -0.007343967 0.00638315 0.007742869 7.366863e-05 0.004471661 -0.0006429832 -0.004534676 0.0007073761 0.0002474479 0.007600201 0.007093839 -0.002571011 -9.555081e-05 -0.00447127 -0.01115567 0.006771001 0.003589379 0.0001834463 0.009178468 -0.004526293 0.005598343
-0.002818081 0.01420235 0.009696173 -0.003949025 0.003976416 -0.004791276 -0.004376377 -0.0007392516 0.01022683 0.005299804 0.0008964096 -0.002732729 0.008413466 0.00149972 -0.001798458 0.006672365 -0.01219985 0.001164116 0.001412824 -0.01082362 0.0009551254 0.008771934 -0.04408236 -0.004424511 -0.0008534258 -0.01982464 0.01197624 0.004770327 -0.008359046
0.009603256 0.02528811 0.01663915 0.01233379 -0.05071274 0.1092466 -0.01324524 0.02440028 0.01169433 0.003956587 0.01104986 0.005678593 0.04581375 0.0006420935 0.01429802 0.01805361 -0.005148469 0.005139235 0.01448285 -0.01333675 0.002955 0.01849981 -0.05321329 0.01121267 0.003069097 0.0001871411 0.007511349 -0.01264831 -0.0004021738
-0.003432137 -0.01107153 -0.006750789 0.004785157 0.00316797 0.01510902 -0.002224772 -0.03890124 0.004942343 -0.003122371 -0.002484485 0.003963355 -0.01148554 0.005547249 0.001303895 -0.007339884 -0.01139541 0.000826494 0.006818125 0.009069319 0.00635709 -0.005558653 0.03079062 0.004998805 -0.0005108827 0.014672 0.008529896 -0.003342187 0.001808557
0.01213984 0.01653538 0.01261175 0.00687164 0.008536751 -0.01633999 0.01766063 0.009607979 -0.001905527 0.008580247 0.007611322 0.01092748 0.01049594 -0.00106439 -0.0007821996 0.004945308 -0.01242891 -0.002315816 0.01110928 -0.02819131 0.006504791 0.005854246 -0.04096676 -0.001309775 0.001361754 0.01100117 0.004869507 0.006796339 0.0001003692
-0.001073102 -0.01106382 0.004986588 -0.01130154 -0.007455295 0.01414135 -0.002190603 0.02958192 0.01012121 -0.04243382 0.0321013 0.003616105 0.02839587 0.007004113 -0.0004695564 0.003405963 -0.04806838 0.008246066 0.01053652 -0.02574391 -0.005370528 0.00331947 -0.01882197 0.001309848 -0.01732913 0.005455487 0.002232085 0.002828528 0.0192859
0.01694581 0.006731926 0.004334104 0.001596963 -0.003414792 0.005298974 0.02490656 -0.009617954 -0.004318189 0.008731756 -0.001196086 -0.00724538 -0.007376271 0.00422122 0.0170759 0.00568132 -0.009924563 0.01305403 0.005282966 -0.01261686 0.001887684 0.008871309 0.02239089 -0.001746689 0.004489818 -0.00929219 0.0001938155 -0.003690966 0.003587241
-0.01185852 -0.01297619 -0.00685935 -0.00106445 0.01687665 -0.005830504 -0.003213796 -0.006382285 -0.004288139 -0.01031455 0.005626081 0.002251711 0.001233175 -0.001686325 -0.005092213 -0.001554624 0.003682144 0.003156206 -0.02084346 -0.0102094 -0.0003772494 -0.0006571783 0.02388385 0.001497339 0.005669584 -0.009749037 -0.007881325 0.02158227 0.003281211
0.01449425 -0.003070056 -0.002461301 0.006193018 0.000983946 0.01267755 0.001072428 -0.002250878 0.006182592 0.01109808 -0.0006802607 0.0149068 0.001231627 0.01694417 0.006886321 0.004383242 0.01539948 0.01348341 0.0008010039 0.01122458 -0.02725225 0.02246153 0.01516339 0.007824722 -0.0211226 -0.01639985 0.006814691 0.005773416 0.01432023
0.000438594 0.00384271 -0.03074311 0.003345965 -0.03113023 0.01296307 -0.001072385 -0.01779234 0.003246397 -0.003495178 -0.001021251 -0.005016131 -0.001671817 -0.004782172 0.0120647 -0.001915261 0.001741204 -0.003433811 0.0109204 -0.001269192 0.005124529 -0.003075735 -0.0009979815 -0.001052158 -0.001225566 0.004686444 0.004453028 -0.01962031 -0.001543461
0.01618133 0.01936074 -0.01168489 -0.009716536 -0.003217862 0.01571603 -0.02169282 0.004279266 -0.001064808 -0.009476661 -0.01908421 0.003227504 0.000528196 -0.002922151 0.001516741 -0.1386306 0.0213153 0.03258073 -0.009434601 0.0060775 -0.003961951 0.001002405 0.001908269 -0.002914619 -0.02178431 -0.01488491 -9.66238e-05 0.005610434 -0.009116535
0.01473391 -0.005264586 0.02107944 -0.008020712 -0.006808578 0.01933957 0.04816334 0.00830707 -0.01409403 0.00582592 -0.09421726 0.005284982 0.007541283 0.008740855 -0.002579974 0.004968795 0.003791645 0.005713442 0.008529069 0.009047583 0.02467375 0.007486384 0.02655192 0.011792 0.01298614 0.0032218 -0.0194105 -0.02126567 -0.004785406
-0.007168474 -0.004580003 -7.188578e-05 0.004463946 0.005280713 -0.004440915 0.01658064 0.01873219 -0.007146922 -0.002800807 -0.02549875 -0.003925388 0.01431141 0.003309846 -0.001520776 -0.007646394 0.001955622 -0.0009242393 -0.0005662852 -0.009552661 -0.01025457 0.00947337 0.001896965 0.007459998 0.004584753 0.01334485 0.0002954762 -0.006481327 0.001516265
0.00401726 -0.003594354 0.002873104 -0.003212002 0.01968269 -0.01686796 0.04422832 -0.00484452 0.007588844 0.008735538 -0.001370534 0.009678463 -0.0006030232 0.0131311 0.002280375 -0.003687018 0.02482598 0.006375569 -0.004883871 0.02543781 0.01609429 0.003441841 -0.01861822 0.001704313 0.006138756 0.0001866643 0.01252464 0.003868954 -0.01944399
-0.001793024 -0.002359251 -0.009150942 -0.006634979 -0.01891848 -0.004316812 -0.006906762 -0.005795731 -0.02434899 0.002065313 -0.005501055 0.005297551 -0.00769865 -0.00962632 -0.01735891 -0.01831877 0.000127069 -0.02104694 -0.0222193 0.003932126 -0.01466375 -0.007248742 -0.004817029 -0.0100239 -0.01178446 0.002051275 -0.0144958 -0.02025864 0.04791895
0.001963594 -0.002657484 -0.02180679 -0.01158177 -0.01221246 -0.0165611 0.01474225 0.00126925 0.01105529 -0.006924888 -0.00414568 -0.004731147 0.002168567 -0.004124613 0.002263486 -0.007119428 0.0101113 -0.0131451 -0.0073612 0.005869415 0.005986024 -0.01265205 0.002153341 -0.0103116 0.008281298 0.002047111 -0.002073947 -0.01769726 -0.006529022
0.01775198 0.00175477 0.02837223 0 0.007618302 0.001415443 0.02409753 0.01226655 -0.002241201 0.004717055 0.02346148 0.005153704 0.006133069 0.006796457 0.01484232 0.002540696 0.006018136 0.02108971 0.005030119 0.009223353 0.004914111 0.0130052 -0.002153329 0.005693765 0.004377189 0.005376878 0.009152245 0.002326165 0.01235463
-8.380764e-05 -0.01299377 -0.01667794 -0.006390923 0.009589796 0.004975319 -0.006688982 -0.005266383 -0.004647787 0.000926542 -0.01029431 0.0005632245 -0.008909759 -0.005144575 0.006962324 -0.01183964 -0.006521163 -0.00583548 -0.0251682 0.006262086 -0.003777896 -0.01014805 0.03619828 0.00148008 -0.005781943 -0.002963041 0.003715637 -0.004398528 -0.01556327
-0.009429246 -0.03943816 -0.02285343 -0.0211041 -0.00109864 -0.01162284 -0.03116128 -0.01857966 -0.02464628 -0.0197115 -0.01455289 -0.01503254 -0.0164699 -0.009744042 -0.004333155 -0.02164872 -0.02007947 -0.02073635 -0.01240157 -0.01988428 -0.009316555 -0.0345412 -0.01023933 -0.01283774 -0.004932149 -0.01834226 -0.011386 -0.00532984 -0.02732698
-0.006194126 0.007029445 -0.01295101 0.000374128 -0.006531782 0.01154881 0.004933446 -0.008325567 0.002051513 0.002612156 -0.02487088 -0.001286857 -0.00531396 -0.003129905 -5.048641e-05 -0.00296328 0.003587835 -7.963498e-05 0.002782642 0.002934675 0.00352773 0.01196293 0.004610147 0.003426991 -0.004424391 0.01052248 -0.00992071 0.001562804 0.0001971527
-0.001959514 -0.01574527 -0.005700174 -0.01033948 0.03092123 -0.01042536 -0.01188132 0.003378281 -0.003027547 -0.01946356 -0.05467673 -0.007611679 -0.0007995582 -0.009448801 -0.00151606 -0.01870797 0.001916835 -7.969458e-05 0.002534037 -0.007599066 -0.00793089 -0.001533193 -0.004946345 -0.005926913 0.001772025 0.001120893 -0.007606154 -0.0009114126 -0.01080229
0.01018163 0.001523764 0.001066473 0.008280115 0.006579522 0.003362836 0.008924241 0.002080897 0 -0.0001477112 -0.009049769 0.002304043 -8.881486e-05 0.01652929 0.01136496 0.003303549 -0.001788904 0.01290435 0.01162175 0.001966568 0.0168375 0.002262534 0.01094965 0.005616005 0.007584466 -0.002617384 0.02353052 -0.002739184 -0.01779391
-0.02184761 -0.05000755 -0.04707849 -0.0393707 -0.01278733 -0.02034885 -0.02600148 -0.03566952 -0.02203148 -0.0292441 -0.03166496 -0.01339389 -0.0275743 -0.002909358 -0.004811818 -0.01023066 -0.01313103 -0.03018436 -0.01705947 -0.003690548 0.0009428585 -0.03872223 -0.004332078 -0.02125599 -0.002815391 -0.02463644 -0.02002054 -0.01116447 -0.05987678
0.009531703 0.01666682 0.01717011 0.01393753 0.009914086 0.01406237 0.04458387 0.006696521 0.006702323 0.01427898 0.009118224 -0.002773432 0.00791745 0.01323157 -0.005138044 0.006527768 0.003234395 0.01112555 0.01371861 0.002215909 -0.004817927 0.01519168 -0.01311001 0.01814001 -0.003530469 0.008787178 0.003996482 0.001319967 0.01570629
0.00553978 0.007550748 -0.001334544 0.008041388 0.004102031 0.01104975 -0.005830863 0.0006111184 0.000730367 0.0081432 0.009913142 0.0006575806 -0.003814333 0.01001335 0.005339053 -0.006240607 0.001677774 0.01028913 0.004055372 0.01197919 0.01036275 0 -0.001481438 0.01597545 0.004587246 0.003038316 -0.004096543 0.007359773 0.01190804
0.01835832 0.02336226 -0.00543501 0.06443128 -0.01103164 0.006070154 -0.01275153 0.01385476 0.003228098 0.01095177 -0.001974743 0.009450462 0.01274818 0.008100513 0.004610859 -0.01335547 0.02016905 0.02282898 0.003208729 0.01183724 0.01312815 0.009434284 0.003002899 0.01269627 0.009983487 -0.004561021 0.01421563 -0.00013096 -0.004409424
-0.006445932 0.003414042 -0.03088025 0.007481296 -0.002320596 -0.003400678 -0.01291623 -0.008624024 0.001039084 -0.0115471 -0.01415641 0.002889864 -0.004863147 -0.007693905 -0.003857653 -0.01595813 -0.005194782 -0.006692522 0.003435069 -0.004090917 -0.006123657 -0.01115248 0.01919878 -0.004742226 0.01229776 -0.004390566 -0.004451692 -0.005910544 -0.005698015
0.006445927 -0.006301067 -0.002691789 -0.006051995 0.00265163 -0.008403043 -0.01207255 -0.0009627803 -0.008500062 0.00593815 -0.03007569 -0.001371728 0.005222488 -0.007139298 -0.001155149 -0.0169384 0.002030456 -0.01455059 -0.02054785 0.002889508 -0.001117377 -0.00202073 0.01891843 -0.003785554 0.01571333 -0.0001913492 0.00652232 -0.0001317946 -0.03176919
0.005907101 0.01675275 0.02037418 0.009064358 0.004129217 0.001343182 0.008064565 0.009436173 0.00261501 0.009794983 0.02045057 -0.002169696 0.003406913 -0.005130855 0.00426241 0.006295966 0.007829336 0.005372965 0.009490139 0.001921594 -0.008984634 0.01892381 0.01592993 0.002382894 0.008269475 0.009522021 -0.003947828 0.004600654 0.01898955
-0.004489531 -0.01678116 -0.01118677 -0.01479399 -0.006365969 -0.001791352 -0.00604234 -0.01819475 -0.01335595 -0.0007330481 -0.01040025 0.004622963 -0.008178025 0.02137494 0.0006003961 0.01447921 0.01844527 0.006049418 -0.005274532 0.007650125 0.003285013 -0.004568207 -0.002403463 0.002316413 -0.004210562 0.003405844 0.01091722 -0.00909043 -0.02068408
-0.01325303 -0.006341315 -0.01057691 -0.02730419 -0.02264813 -0.008402863 -0.03494696 -0.01832356 0.01622461 -0.02947305 0.01197342 0.00739551 -0.01986762 0.004019991 -0.004963297 -0.02306354 0.0004937621 -0.01173935 -0.006753489 -0.001668533 0.0003747238 -0.03731721 -0.01145539 -0.01676176 -0.006434174 -0.02544373 -0.003625879 -0.02370377 -0.01721706
0.009077943 0.01233273 0.005221065 0.003316143 0.007101177 0.0004519395 -0.01157303 0.005351029 0.00824713 -0.0008312342 0.0008978388 -0.006747008 0.009800886 -0.004826013 -0.006049296 0.001325444 0.001849728 0.0004754128 -0.005825228 0.0007154766 -0.0006558661 0.007256106 0.004573718 0.00697215 0.007614871 0.003095361 0.007920642 0.004192255 -0.00384802
-0.0112758 -5.632798e-05 -0.01071631 -0.008125626 -0.003375259 -0.001281009 -0.00956945 -0.01861785 -0.0105936 -0.01385419 -0.02269215 -0.01290247 -0.01090605 -0.01033346 -0.005577593 -0.01663461 -0.01127429 -0.0006338578 -0.0117534 -0.001192565 -0.02112321 -0.01132728 -0.02275007 0.006557494 -0.00999584 -0.001546505 -0.002437938 -0.02031284 -0.004143346
-0.009864846 -0.01728104 -0.0009050291 -0.0140045 -0.0131021 -0.007948793 0.001067783 -0.007364443 -0.008177425 -0.005919718 0.01503446 -0.04277853 -0.002768232 -0.01002974 -0.003310492 -0.01200944 -0.01127695 -0.009717318 -0.02911425 -0.004305199 -0.002588042 -0.003469638 0.001403657 -0.006004263 -0.009409029 -0.01089291 -0.00293339 -0.006216737 -0.004780495
-0.002310201 0.003063036 0.002959041 0.007306757 -0.01197518 0.004776852 0.0106159 -0.003622649 0.005720672 -0.0009256712 0.01124108 0.005921677 -0.0107768 0.01308003 0.01629346 -0.005093471 0.004024147 0.006303192 0.004932616 0.004305261 0.01088208 -0.008298822 0.004527675 0.0001842806 -0.0234773 -0.01140849 0.0006852186 -0.002636567 0.005173154
-0.01754203 -0.02389196 -0.01680152 -0.02916874 -0.01334925 -0.001211065 -0.003173016 -0.02638984 -0.00645787 -0.02011298 -0.01554608 -0.007293231 -0.01032774 -0.002439492 -0.004880397 -0.0051822 -0.00591606 -0.01643918 -0.02711169 -0.00911064 -0.02324343 -0.01649032 -0.007005977 -0.008824727 -0.04461982 -0.02422783 -0.007366364 -0.01681425 -0.01828162
-0.0007848839 -0.007994095 0.006986711 -0.00481649 0.01862221 0.003251387 0.009488721 0.003828459 -0.001475946 0.01002916 -0.01325738 0.002208891 0.004707682 0.01715301 0.002568876 0.001813673 0.01316886 -0.03154008 0.01057391 0.009587789 0.008611094 0.00442407 -0.02190908 -0.01706663 0.0366699 0.01148623 0.005113025 0.01556287 -0.01016171
0.01926871 0.0167667 0.01178281 0.02761818 0.01123082 0.01758438 0.04814039 0.03586849 0.02952243 0.03387812 0.030144 0.01727229 0.03034455 0.0004001055 0.00426704 0.02620941 0.01016499 0.02732684 0.04587854 0.00736782 0.008442072 0.01959245 0.01759867 0.02324591 -0.002841931 0.03136045 0.005867401 0.02351108 0.0359306
0.01081003 0.01191299 0.008482971 0.02815529 0.002979366 0.008273021 -0.01106092 -0.00761264 0.007348058 -0.009084776 -0.005372806 0.004848865 0.003547567 0.01547954 0.002501456 -0.002681689 0.007495258 0.0214474 0.01338708 0.005902479 0.01939417 0.01526506 0.008313928 0.01867498 0.01430483 -0.01368546 0.01797329 -0.008323644 0.0160144
0.01102935 0.005404742 0.002190573 0.006372371 0.02542828 0.009299061 0.003028689 0.007243916 0.002437361 0.005536342 0.01227009 0.01697077 0.002176894 0.0121356 0.01448508 0.005295654 -0.003065033 0.01569127 -0.003269408 0.005399643 0.006071575 0.002357206 -0.003920841 0.009208352 0.008902973 0.003536995 0.006586272 0.01806005 0.01457508
0.0139688 0.008688977 0.008634259 0.0149512 0.006607234 0.006030815 0.006030104 0 0.0006591293 0.008210004 0.02041109 0.0135889 -0.01102368 0.001749415 0.01189638 0.01140869 0.0124467 0.02762305 0.01157627 0.004904858 0.01286163 0.00363891 0.02026309 0.01857786 -0.005227376 0.01923328 0.008997492 0.003626914 0.02626886
0.0127171 0.0002826053 0.0102319 0.008722775 0.006645602 -0.007051656 0.006989552 0.0224529 0.003794139 0.0106698 0.01658991 0.003386598 0.01075177 -0.002138635 -0.02055235 0.01003294 0.0002425615 0.009091055 -0.01000072 0.003488766 -0.0004597767 -0.03182924 0.005536342 0.004517825 -0.01922626 0.006138519 0.01367192 0.00441505 0.01269851
0.004636252 -0.01271477 0.01217305 0.01215562 -0.009200749 -0.01462456 0.006941016 0.00313743 -0.0002020205 0.008940073 0.001067783 0.00545193 0.003076703 -0.0009735792 0.009689561 0.003677393 0.006043731 -0.003777896 0.008200782 -0.009330633 0.006052262 -0.04041201 -0.009190162 -0.002990122 0.01203773 0.0112201 0.00389864 -0.0009349782 0.0115131
-0.009785633 -0.006605759 -0.001415181 -0.02213069 -0.008120637 0.004726784 0.01568657 -0.02343263 0.004685732 -0.00797583 -0.01137714 0.01350117 -0.01282132 0.006021099 0.008182456 0.0005918182 0.008758817 -0.004628385 -0.007595463 0.009562875 0.002739013 0.00914941 -0.005587602 0.007487567 0.009282763 -0.01447651 0.008119551 -0.01088207 -0.003187665
-0.001394051 0.005259368 0.0005505953 0.005534208 0.005972634 0.04340053 0.002914113 0.006445334 0.01699562 0.006577272 0.008170395 -0.006869852 0.002467922 -0.009925104 -0.002149327 -0.0009470893 -0.009723336 0.006292412 0.01179035 -0.01355483 0.01115208 0.005946682 0.001879593 -0.01314027 0.004522453 0.01466554 -0.0015634 0.008741919 -0.0002060745
0.001148161 -0.004884889 0.0004717191 -0.02560539 -0.0008274759 -0.0006352296 -0.007789833 0.001096363 0.01676014 -0.004503361 -0.01098089 -0.004416009 0.002552824 0.003514306 0.003904459 -0.012875 -0.001448607 0.0009819216 -0.002035304 0.006098946 0.002611205 0.003918233 0.001672299 0.001828785 0.01138924 -0.006068666 0.003858147 -0.004428642 -0.007288849
-0.00451839 0.02205021 0.0007071379 0.01180225 0.004789428 -0.004812058 -0.01775187 -0.004339979 0.005863134 -0.001480901 -0.001299749 -0.004650602 -0.00547846 -0.00861236 -0.007235413 0.0005397532 0.006262086 0.003015497 -0.01606799 0.002802494 -0.001890239 -0.008576108 0.002442355 -0.0005896041 -0.0112157 0.004554968 0.0008248264 0.009903699 0.005948815
0.0161716 0.05231273 0.0233661 0.01166452 0.01260657 -0.01234798 0.03615436 0.02151402 0.002412744 0.01054088 0.02652557 0.005649433 0.01354998 -0.004531562 0.003428654 0.03000461 0.0141846 0.01723854 0.02632204 0.004421103 -0.01260273 0.01905575 -0.001098342 -0.001652712 -0.005219228 -0.0001894415 0.004478781 0.008619012 0.02324614
0.01007625 -0.01454533 0.002146085 0.001426275 -0.0003254347 0.0119932 -0.007707179 0.003379232 0.0022146 0.005119548 -0.006353252 0.001567684 -0.007252284 0.009434047 0.0001956033 -0.006479708 0.01024441 0.003913602 -0.00893658 0.009934269 0.007453845 0.001105055 0.01810934 0.008294893 0.005219168 0.001892206 -0.0002736227 -0.005560691 -0.002926933
0.001923022 0.01700241 0.02285904 0.02254801 0.01124744 0.007775635 0.02766027 0.0003066785 0.01579265 0.0128295 0.002546166 0.0124533 0.002544263 0.01050797 0.002782642 0.01850987 -0.008943376 0.009242959 0.02002546 0.002296194 0.01188342 0.02546965 -0.009760112 0.01771087 -0.005044826 -0.0003781437 0.006365382 0.01698191 0.008003546
-0.001522089 -0.008142331 0.001943725 -0.006641099 0.005216558 -0.01268404 -0.01421155 0.001225674 -0.008843729 0.002517509 0.005705263 -0.0008442388 -0.006829703 -0.002131587 -0.004201464 -0.003397747 -0.0003546509 0.0001460207 0.005965286 0.001604223 -0.0048444 -0.009892597 0.01807902 -0.001728239 0.00747112 -0.008164865 0.007315396 0.01399901 -0.003415091
-0.004741448 0.005765357 0.00357857 0.002626781 -0.0001600513 -0.007228449 -0.01926843 0.007879484 -0.01875249 0.001077072 0.003575601 0.006803443 -0.007152685 0.007151837 -0.001665906 0.0001730769 0.01105376 0.005896317 -0.01468456 0.00205877 0.01011059 0.01104562 -0.01051969 0.00236113 0.008617713 -0.009578598 0.0009893052 -0.009570775 -0.001006633
-0.007925603 -0.01256555 -0.004923823 -0.01942491 -0.0102194 0.005158329 -0.005853646 -0.007267234 -0.003705145 -0.007129813 -0.01651189 0.008214498 -0.008317214 -0.003086437 0.008739674 -0.007816865 -0.003162552 -0.03208125 -0.02249974 0 -0.005445259 -0.008950714 -0.007963032 -0.01489326 -0.004644374 0.0190664 -0.004685514 -0.008876203 -0.01527363
0.003485202 0.01510257 0.01071191 0.009229731 0.002342816 0.003281686 0.00488042 0.00483368 0.008172051 0.001155781 0.02820049 -0.01670843 0.006659339 -0.01244182 -0.005654976 -0.0008722771 -0.02014521 0.003740221 -0.0008475795 -0.01775254 -0.01797292 -0.009813862 -0.01706311 -0.001285306 -0.01756714 -0.0108232 -0.005070586 0.004317368 0.02139851
0.002827934 -0.02955722 0.002586355 -0.01549038 -0.006638639 -0.007865525 0.01257867 0.0116571 0.002902464 0 -0.01526425 -0.008211318 0.003313054 -0.0007827364 0.00837351 -0.002213303 0.003465363 0.001641356 0.01335685 0.01018293 0.0004555141 0.009426371 0.01171896 0.0009933544 0.004551765 0.04004277 -0.0005448753 -0.01023494 -0.0003003333
-0.00404238 -2.741851e-05 0.005813239 -0.01810662 0.0107454 0.002437717 0.009569488 0.02614531 0.004578464 -0.004485998 0.008601758 -0.0100726 0.02683269 -0.003137319 0.006716178 0.01067169 0.0002385093 -0.00141721 0.003460374 -0.002536053 -0.001184867 0.009491909 -0.009503498 0.01345812 -0.002098257 0.002747454 0.003535926 0.01062652 -0.009153648
0.01191829 -0.02095935 0.002272049 0.0001827311 0.003209204 0.01429155 0.01230494 0.01098537 0.01104609 0.01425618 0.003753167 0.0005741855 0.01667584 0.01326592 -0.00657072 0.006727071 0.01067629 0.01275783 0.01724194 0.0103342 0.007631552 0.008717575 -0.00563034 0.002244693 -0.008260899 -0.0003658606 0.001175904 -0.0009139183 0.01817466
0.001439846 -0.006473228 -0.00550561 0.0193584 -0.0154178 0.006193255 -0.0009411829 -0.004263177 -0.0006660056 0.002427728 0.001455797 0.004796191 0.001055042 0.007337408 0.01577411 -0.002811745 0.008927549 0.006611378 -0.005282681 0.01022859 0.008920224 0.004709462 0.005466394 0.007674259 0.02561339 0.005656427 0.008820145 -0.01103236 0.005837535
0.006056765 0.0008749709 -0.001915799 0.01193348 0.003410715 0.003152284 -0.0009420778 0.0002911859 0.009283944 0.009369686 0.008278224 0.01495578 -0.008648913 0.002305946 0.01529418 0.005501369 0.01612468 0.006422475 0.01448955 0.004062258 0.02305477 0.007850271 0.005069735 0.009030335 0 0.00417611 0.006430884 0.009463806 0.008252805
-0.003661533 0.003913602 -0.0007377007 0.002122413 0.001539118 -0.0037137 -0.01042169 0.008986859 -0.003021987 -0.001130982 -0.009109737 -0.01110685 0.005921085 0.0001919085 -0.007404794 -0.01717716 -0.01507278 -0.00291426 0.007166868 -0.01086977 -0.008185598 -0.003464674 0.00723291 -0.00118797 0.003091677 0 -0.003031613 -0.004063806 -0.000880987
-0.004395654 -0.01340929 -0.004809003 -0.007270176 0.0004855407 -0.01008928 -0.02898753 -0.01039531 0.006833635 -0.005745673 -0.005422365 0.002841485 -0.005477981 -0.002113189 0.004345736 -0.01647214 -0.01839241 -0.0007298271 0.0189396 -0.01421711 0.007922535 -0.01268006 0.003435545 -0.002664058 -0.00722899 0.004339208 0.006586509 0.004586889 -0.0208294
0.008374928 0.005594905 -0.004087266 0.002666016 -0.002024672 0.004175042 0.004890029 0.009769839 -0.00428329 -0.008860387 -0.001464903 0.003116396 0.004243655 -0.007915869 -0.0003300258 -0.02084346 0.009709986 -0.003657405 -0.004985281 0.001615292 -0.01004593 -0.003674515 -0.007451812 0.008702567 -0.02589823 0.001262106 0.001418419 -0.0006540171 0.006080817
0.007832647 -0.002239946 -0.01236289 0.01392459 0.01680175 0.01353692 -0.00488998 -0.008701161 -0.005913662 0.008148758 0.009587434 -0.0014153 -0.002915575 0.004448281 0.004281521 0 -0.0004714646 0.01013455 -0.006838405 0.01578444 0.007411958 0.0004601612 0.005998229 0.008850631 0.01040487 0.00126044 0.0008855712 0.01403169 0.009840076
0.003068859 0.01883935 0.009902637 0.002971165 -7.975419e-05 0.000139346 -0.008862732 0.025785 0.01549034 0.005466632 0.008056997 -0.007820349 0.009510448 0.004236533 -0.001456427 0.0199564 -0.04608222 0.003981759 0.009673977 -0.02481747 0.005523183 0.006799299 0.05380351 0.007943468 -0.001404556 0.0008993872 0.008285554 0.0007737265 -0.007309022
0.005328381 0.0174786 0.03231773 0.01127998 0.004375408 0.009152835 0.02539202 0.01218012 0.01938669 0.01056424 0.02679822 -0.04235173 0.0104622 0.001536023 0.00140949 0.02511968 -0.01580316 0.003606246 0.009356932 -0.01358649 0.005318895 0.01795878 0.01798699 -0.00227107 0.004732242 0.002155245 0.005951304 0.0007731309 0.007653438
0.004755852 -0.01023476 0.009208706 0.001724067 -0.002065943 0.001241628 -0.009689934 -0.01109244 0.002151438 0.004055134 0.003998382 0.003048299 -0.01221656 0.0001919085 0.005711664 -0.002888675 0.01530921 0 0.004031389 0.008220764 0.004252202 -0.003671105 0.0002256377 0.001330087 0.006796339 0.002687416 0.00331044 -0.007110063 0.009351145
-0.003974697 0.00314765 -0.003946512 -0.007434998 -0.007665314 -0.005252962 0.01065376 0.01845054 -0.006606119 0.001464129 -0.01913645 -0.0165417 0.01065423 0.0001917894 -0.002290127 0.02089792 0.007751504 -0.01318949 -0.009883326 0.002336393 0.003544122 -0.0003003333 -0.004899864 -0.007002435 -0.002956824 -0.001432371 -0.001915202 -0.015032 -0.00346593
-0.007682072 0.01849091 -0.02445361 -0.007141039 -0.004981927 -0.01206132 -0.03929786 -0.01035412 -0.007623571 -0.003209969 0.004464302 -0.004841885 -0.009864365 0.0007669368 -4.679074e-05 -0.0103658 0.004036495 -0.005926493 -0.01249306 -0.002570294 0.0004313254 -0.02347327 0.00749088 -0.0008927395 -0.003314977 -0.02338547 -0.001395245 -0.005944121 -0.005639331
0.01033349 -0.02302225 -0.00620798 0.009221463 0.004340513 -0.006615119 0.007984151 0.005703366 -0.005441243 0.04483159 0.01107427 0.001591369 0.005947748 -0.002878812 0.01024169 -0.009260125 0.009355514 0.001100054 -0.0006859271 0.007459288 -0.004321901 0.009181421 -0.02295022 0.007673549 -0.0001748357 0.005487498 0.001046587 -0.008515331 0.01129565
-0.02827763 0.04401707 0.009884931 -0.006602999 0.002883208 -0.01264758 -0.001990092 -0.004672459 -0.006550081 0.0003339687 0.006586272 -0.01341594 -0.009903192 -0.01237689 -0.009493329 -0.002603639 -0.01584627 0.001464962 -0.01023054 -0.006757569 -0.003731828 0.008267347 -0.01527345 -0.007171236 -0.01089641 -0.006955918 -0.007173517 0.00200226 -0.0150401
0.009409248 -0.01049577 -0.007293592 0.0064297 0.00215691 0.007053948 0.0167905 0.002245526 -0.008342938 0.0004008205 0.02125637 -0.01289842 0.006408853 -0.003313482 0.005269685 0.01169197 -0.00221402 0.01316145 -0.006723905 0.001168284 0.002518341 0.004220983 -0.005195561 0.007392788 -0.01944928 -0.009226857 -0.009527267 0.001066235 0.02259685
0.01730967 -0.0009377226 0.0209271 -0.0003464822 0.004061664 0.002977702 0.04219225 0.02505725 0.008530724 0.004265022 0.007759548 0.00155352 0.01812479 0.05894654 -0.003214454 0.01635655 0.01004663 0.006193255 0.008455429 0.00628566 -0.01265567 0.01485712 -0.001214944 0.001825811 -0.0003604346 0.01307697 -0.006491526 0.003988289 0.007787345
-0.001951989 -0.03169775 -0.04585823 -0.008352254 0.005706211 0.0002122892 0.002812956 0.01177928 0.007620668 -0.002330215 0.02235685 0.007269361 0.004031033 -0.01017496 -0.007164812 0.0106461 -0.003419218 0.01021408 0 -0.004652278 -0.01104007 -0.005126541 -0.01533198 0.01334344 0.008793322 0.0100137 -0.000803197 -0.0001326887 -0.0008143521
-0.006272036 -0.0376073 0.0210045 -0.01071595 -0.007217403 0.01349764 -0.02368656 -0.009275886 0.003904578 0.002396689 -0.01446538 0.01027225 -0.009632819 -0.01328981 0.007771258 -0.007215782 0 -0.003773469 0.00666751 -0.005142658 0.001508647 0.01559468 -0.009723397 -0.009536413 0.006943857 -0.008002987 0.001962404 -0.005722294 -0.007938639
-0.002914201 -0.008916615 -0.01337692 -0.001590801 -0.01532011 0.01000485 0.007640898 0.009771256 0.006289569 0.006429226 -0.01098806 -0.002978823 0.004397959 0.02051539 0.005302058 -0.02357335 -0.003922037 0.008169685 0.002974493 0.009794865 0.01723128 -0.005367832 0.01690502 0.01149814 0.01269415 0.005281899 0.007103545 -0.001602801 0.003471897
0.003228811 -0.01398135 0.01151935 0.007050989 0.004113784 0.01195728 -0.01244629 -0.008226763 0.005195924 -0.003176244 0.01767574 0.01736543 -0.003188742 -0.003328313 -0.002787119 0.0158525 0.0129333 -0.002195681 0.0009134411 -0.03880303 0.0110086 0.000663418 0.003473085 -0.002616488 0.005067718 0.001270798 -0.00665814 0.00705963 0.009295164
-0.005676915 0.02108644 -0.01129371 -0.008112886 0.0008849757 -0.01002347 0.01339731 0.004889911 -0.003123507 -0.007384018 -0.01554577 -0.007091694 -0.002246816 -0.005013496 -0.01235625 0.004909959 0.009411256 -0.00483326 -0.004804991 -0.0663254 0.03731243 -0.003099352 0.00436354 -0.009212179 -0.01298259 0.005067007 -0.001872205 0.0001327903 -0.004301488
-0.01674413 -0.01823937 -0.009674346 -0.01912995 -0.009941478 -0.01333632 -0.006676261 -0.005752687 -0.01702861 -0.01026818 -0.02249486 -0.01418247 0.003540796 -0.02049905 -0.007658527 -0.01651807 -0.003368202 -0.02950111 -0.01350825 0.00128818 -0.01987905 -0.01264426 -0.02349591 -0.01963739 -0.02430862 -0.01656237 -0.01510551 -0.01322573 0.02019884
-0.002253925 -0.02040129 -0.03776661 -0.0001805588 -0.01943882 -0.008144313 -0.03604873 -0.03952057 -0.004032626 0.01393376 -0.02099027 0.0005373703 -0.02673346 -0.01146588 0.002512039 -0.007814342 0.008399399 0.01305015 -0.03441065 -0.0153071 -0.01115995 -0.01326124 0.000963343 0.006551573 -0.0001809761 -0.007737753 -0.009100895 -0.02588348 -0.02187667
0.001771311 0.01564174 -0.0179052 -0.03940127 -8.279428e-05 -0.000987421 -0.007968139 -0.01059474 -0.003200162 -0.02063461 -0.01670437 0.00596896 -8.857642e-05 0.005749356 0.01517419 -0.01634181 0.009276975 -0.008437666 -0.0241093 -0.0065574 -0.002487472 -0.007843117 0.003204451 -0.009815247 0.005954029 -0.007239016 0.0001828503 -0.009846848 -0.02138514
-0.02930462 -0.02535104 -0.02347888 -0.0359435 -0.01662049 -0.02435748 -0.03459148 -0.03742078 -0.03457631 -0.04507552 -0.03575915 -0.006967082 -0.03020457 -0.01307963 -0.01896842 -0.03484215 -0.01611106 -0.03485906 -0.02710801 -0.02774992 -0.02928056 -0.03945013 -0.02015786 -0.04944983 -0.006678121 -0.03429992 -0.03327137 -0.02070063 -0.05376776
0.01504526 0.004189881 0.003528442 0.02366174 0.005375455 0.0254858 -0.009360475 0.02124248 0.01865965 -0.0002131689 -0.0002129901 0.004675646 0.007818216 0.01193242 0.01710168 -0.006089774 0.01468939 0.0185843 0.029078 -0.0002705821 0.01055598 0.02396497 0.01305403 0.02121132 -0.003083388 -0.008130072 0.01360948 0.009629113 0.01875348
0.008045882 -0.003223722 -0.01070589 -0.00495521 -0.002348198 -0.05067392 -0.01156079 -0.001311447 -0.004271558 -0.01157815 -0.004909807 -0.004291491 -0.02197287 0.01725975 0.01276383 -0.0004276952 -0.00118624 0.00437078 -0.0002460782 -0.01006399 0.0107921 0.001629098 -0.007398008 0.01633169 0.0007263168 0.01982166 0.008632367 -0.006503644 0.0103021
0.01406601 0.01488648 0.0102142 0.01554538 0.0340891 0.02221905 0.003166188 0.006105581 0.0174506 0.007091471 0.009371694 0.01122611 0.01679788 0.009544337 0.005427269 0.003538064 0.005681201 0.02633551 0.02094064 0.007896516 0.01648391 0.01896475 0.004736158 0.02578813 0.01316404 0.01023709 0.002953099 0.02631728 0.02181615
0.006999141 0.003561347 -0.02187326 -0.01382729 -0.006594839 0.004558529 -0.03648477 -0.0004832124 -0.007353154 -0.02874612 -0.02555152 0.002730215 -0.001092912 -0.005041591 0.01430025 -0.004577488 0.0092804 -0.008532163 -0.01236524 -0.01420399 -0.005635794 -0.00182706 0.004070569 -0.004735998 -0.0007168836 -0.004347403 -0.01149223 -0.0215062 -0.01206675
-0.01775193 -0.01375133 -0.02253375 -0.01712071 -0.007132034 -0.02019977 -0.01098909 -0.02634688 -0.01443569 -0.01487548 -0.008298822 -0.0008334413 -0.01895007 -0.004126767 -0.01820677 -0.008416027 0.002452582 -0.01404053 -0.004033524 -0.02676487 -0.006443053 -0.02484118 -0.02208176 -0.01525118 -0.001614801 -0.0150781 -0.01938881 -0.01722828 -0.002540714
0.01894019 -0.0002403548 0.0194296 0.0226367 0.006886913 0.009238943 0.03261165 0.01277042 0.006356261 0.01237465 0.02682991 0.01123059 0.01529841 0.005623236 0.01176502 0.01700453 0.004074249 0.02048257 0.02024674 -0.005383173 0.0104596 0.007238117 0.02445193 0.01279078 0.01213654 0.02036811 0.02059994 0.01227538 0.04147623
-0.02948361 -0.03808928 -0.03245097 -0.04084573 -0.03873388 -0.03083316 -0.03482407 -0.04279184 -0.03288748 -0.0340056 -0.02092623 -0.02396961 -0.04240845 -0.009578417 -0.01490137 -0.03750946 -0.03162879 -0.03390164 -0.02786918 -0.0276515 -0.01253018 -0.03672669 -0.0244519 -0.02896944 -0.01159793 -0.05142225 -0.01132921 -0.04112344 -0.03021704
-0.002203865 0.02338089 0.0003471964 -0.09008772 -0.006732306 0.004206381 -0.1198616 0.003165356 0.000991568 0.005091795 -0.003712982 0.002147275 0.003809459 0.01647042 0.008234715 -0.01248232 0.0007191694 -0.002241678 -0.01893659 0.006984817 0.01372354 -0.004515336 0.00430811 0.01578174 0.01035532 -0.02246834 0.05931667 -0.005930331 -0.004993907
0.01821844 0.007441776 0.01018659 0.01523466 -0.009795564 0.01332803 0.09292393 0.0163806 0.009175279 0.01385147 0.01735395 0.006261967 0.02367199 0.009974281 0.0009158231 0.029279 0.01898943 0.01816155 0.009637732 0.004918381 0.01513321 0.01053097 0.005878304 0.01105788 0.00619752 0.02385591 0.002658644 0.0154928 0.02332068
-0.001847124 0.01002668 0.007955886 0.03226763 0.01286905 0.0006654432 -0.01374589 0.01384418 0.02089488 0.00952391 0.01557696 0.006752411 0.008964529 0.005132949 0.001417942 0.008938301 0.01319733 0.01660995 0.01053227 0.01517994 0.008854766 0.01263471 -0.003996719 0.008436517 0.006159252 0.01338073 0.007231016 0.01669718 0.01847242
-0.02424657 -0.006100389 -0.005896694 -0.01182215 -0.01010975 -0.001183256 -0.0340209 -0.01103995 0.0430143 -0.01522182 -0.01342875 -0.01255481 -0.01277797 -0.01492145 -0.001417926 -0.01197693 -0.006284932 -0.008343418 -0.007422988 -0.01633509 -0.0112069 0.0003158547 -0.01876846 -0.002785685 -0.01288973 -0.009623973 -0.01558513 -0.006065847 4.756338e-05
0.008855475 0.02453452 0.008619604 0.01737375 0.01495695 0.004651322 -0.02660375 0.00349423 0.01513204 0.00935457 0.01173357 0.007095733 0.002791796 0.004074843 0.01020098 0.0008691347 0.01460387 0.011085 0.02707336 0.007484136 0.002519887 0.005117888 0.0007908792 0.009439833 0.00567077 0.00452898 -0.0002678395 0.009946072 0.01078019
-0.001879371 0.04153822 0.001782854 -0.01217137 -0.00127325 0.002354352 0.003669673 0.008633195 0.002809152 0.0005212855 -0.007878321 -0.001978625 0.01026222 0.007183083 -0.005542949 -0.001676772 -0.002188572 -0.007303739 0.006865483 0.006004391 0.001843897 0.004935582 -0.03131527 -0.004708809 0.003351787 0.0009818025 -0.0009824093 -0.002153807 -0.000846804
-0.03758304 0.004504415 -0.03302738 -0.03312891 -0.02189775 -0.03294421 -0.0272294 -0.03121023 -0.01619229 -0.03600374 -0.03968254 -0.02733764 -0.02514803 -0.01385957 -0.02225129 -0.03176476 -0.0207394 -0.03238103 -0.03505695 -0.02132035 -0.01774143 -0.03612449 -0.009836134 -0.02735736 -0.01526207 -0.03251513 -0.009697517 -0.03035405 -0.04732275
0.006517464 0.008474933 0.003151215 0.01045784 0.00485017 0.02208298 0.009987618 0.01743127 0.005411381 0.003236178 0.01325698 0.000547855 0.007985452 0.01477678 0.01042716 0.001730851 0.01100577 0.01532541 0.02225181 0.01445524 0.01690373 0.01663294 0.001819147 0.01337814 0.01402851 0.01449307 0.01041206 0.005319963 0.01882099
-0.006602339 -0.01207683 -0.009130911 -0.006603419 0.0007773 -0.0008918446 -0.01501911 -0.007945248 -0.00201434 0.009036596 0.005035575 0.01429484 -0.01062992 0.003294875 -0.003972662 -0.002372753 -0.004200686 0.002138829 -0.002678342 -0.01445528 0.01025562 -0.007358318 -0.03590618 0.004438668 0.008253632 -0.01186063 0.003832259 -0.009774919 -0.01134802
0.01131569 0.01466378 0.01296907 0.00170824 0.008596321 0.01520096 0.001260321 0.01179459 0.01699421 0.0120488 0 -0.007432716 0.009974753 0.007101887 0.009306266 0.01149071 0.01116304 -0.001327024 0.01752206 0.02132032 0.007026249 0.01829511 0.0196329 0.001624337 0.01337637 0.01006044 0.002665065 0.007266284 0.006687996
0.01375999 0.007665623 0.02501958 0.008498101 0.005888614 0.009402753 0.0211846 0.01495601 0.02390666 0.01584264 0.02331207 -0.003425079 0.02240628 -0.001089332 0.01126289 0.01767843 0.002771348 0.01870856 0.02250477 0.007101296 -0.001813864 0.02059515 0.01428062 0.01389532 -0.00017263 0.008968664 0.01199309 0.01102063 0.01679003
-0.003069099 0.003714805 0.01039 -0.009778951 0.001700385 -0.004216668 0.01711539 0.002307612 0.002592062 0.004807461 0.01145536 0.0009352362 0.005842631 -0.0001816318 -0.01172162 0.008445146 -0.002887002 -0.001884148 -0.01036032 0.00620759 -0.007870452 0.005620747 0.01454982 -0.001933715 0.003789864 0.01555301 0.001576611 0.0007304861 -0.001292587
-0.02328132 -0.02691836 -0.01669321 -0.006644579 -0.01239391 -0.006945235 0.009650246 -0.02452465 -0.0169923 -0.01060715 -0.009111182 0.00295607 -0.01190382 0.004712665 -0.003861183 -0.01922899 0.002079469 -0.01328975 0.002009755 0.01590659 0.009354687 -0.009799055 -0.01454981 -0.008999609 -0.002065406 -0.01495794 0.003320183 0.00116745 -0.01467071
0.006779763 0.005935661 0.01753319 0.01748071 0.00839337 0.01152453 0.05488829 0.0137761 0.0003568489 0.0164193 0.04046426 0.0009316633 0.01199485 0.008463231 0.006289687 0.008973745 -0.006948476 0.0116201 0.01964751 -0.00806109 0.01512887 0.01599915 -0.01701146 0.01423972 0.002409176 0.01963547 0.01101732 0.01059137 0.01682414
0.01899084 0.01051859 0.03213962 0.02297986 0.003320658 0.006865957 0.001135777 0.02603021 0.0176878 0.03354203 0.02383473 -0.002175251 0.02249918 -0.01172348 0.004520673 0.02565661 0.0005808573 0.01743057 0.02368933 0.01413348 -0.00365896 0.0149957 0.01253524 0.01615306 0.007022343 0.01734821 -0.004063148 0.01404426 0.01936296
-0.003985708 0.007465796 -0.002360684 0.00863674 0.005256522 0.005100809 -0.01141566 0.0007725353 0.01297707 -0.002841453 0.01623482 -0.002881682 0.002133476 0.001993694 0.00245722 -0.001767348 0.005443987 -0.006806358 0.003049012 0.004393212 0.0008956949 0.004948986 -0.002573102 0.005452641 0.007989828 0.004385497 -0.006169356 0.009348546 -9.382211e-05
-0.002249026 -0.01169345 0.0364113 -0.00533769 0.009509859 -0.005172793 0.02829841 0.02275907 0.007499991 0.01433797 0.01307215 -0.009876284 0.0244738 -0.01293864 -0.01266913 0.01212582 -0.03646604 -0.01142374 -0.0002255694 0.009000563 -0.005713422 0.003136717 0.00730948 -0.02281678 -0.006795856 0.05604797 0.01384947 0.007864108 0.004258018
-0.02200486 0.02941421 0.023609 0.01288493 0.02039532 -0.02214062 0.01989014 0.01707203 0.0005581013 0.017035 0.004448281 0.02027361 0.0126579 -0.002203447 -0.03551226 0.01744369 -0.02155565 -0.01052643 -0.02096939 0.01482306 -0.01892231 -0.001492481 0.007686798 -0.02906043 0.01774144 0.02294048 -0.002409856 0.008080292 0.01174382
0.005864675 0.03575463 0.02126291 0.016526 -0.004688867 0.00294145 0.02378479 0.005411263 -0.001460307 -0.01004683 0.01854568 0.01242728 0.002734376 0.00677846 0.00247696 -0.004629883 0.01494462 0.0002938077 -0.0009217933 0.0008021951 0.01152819 0.01511924 0.007499991 -0.007799024 0.00700944 0.02053314 -0.0002585984 -0.001944464 0.03130014
0.00860684 -0.01927371 -0.01011939 -0.002000782 0.001153638 0.009572911 -0.0107412 0.008908527 0.004887894 0.0001392268 0.004158778 -0.005657554 0.006125131 0.006188635 0.009234102 0.01476433 0.004692257 0.01023261 0.01054937 -0.003481062 0.01229317 0.01104586 -0.01770418 0.01699948 0.004976742 -0.04401347 0.007727373 0.0006948679 -0.002261094
0.001511266 0.01093491 0.01529042 0.002000713 0.0006586528 0.003774663 0.00860223 0.005289013 0.0007695574 0.0003481497 -0.008905729 0.002679926 0.0194849 -0.0155439 -0.01109118 0.005028933 -0.008437786 -0.001455352 -0.00400019 -0.009974468 -0.005308447 0.00435535 0.01513908 -0.003997138 -0.007808035 0.007709629 0.004352501 0.009127321 -0.01962335
-0.01317361 -0.002399161 -0.004720367 -0.001400139 0.02133456 -0.01621537 0.00427345 -0.01226218 -0.01286117 -0.008317393 -0.006492306 -0.009526845 -0.008939467 -0.005544268 -0.01155307 -0.01037802 -0.007045713 -0.007235594 -0.0005727859 -0.002169756 -0.01959794 0.000144948 0.003503972 -0.0065652 -0.007701353 -0.01167717 -0.015966 0.01489412 0.005243359
0.01191452 0.01402287 -0.00738732 -0.01106984 -0.001854768 0.003748416 -0.002134513 -0.006048997 -0.003382496 -0.001967099 -0.004800798 0.00100312 -0.004963656 0.005175645 0.0117437 -0.009474735 0.005834454 0.007745116 0.003660052 -0.009000511 0.01170576 -0.006320681 -0.00818073 0.001928733 0.006199179 -0.009076115 0.00810075 -0.007624352 0.003631427
-0.002607404 0.005735725 -0.008357363 -0.001417688 0.002338058 0.00358831 0.002134547 0.005404267 0.002689556 0.0001406571 -0.00405052 0.005690565 0.009986201 -0.0001844338 0.002760055 -0.00375552 0.006161978 0.008191206 0.005578664 -0.003293029 0.002061268 0.003274319 -0.008248278 -0.006595799 0.001001691 -0.007871893 0.005563371 -0.004794809 0.009335555
-0.008032849 -0.005111264 -0.007274499 -0.003044765 -0.004196257 -0.0259178 0.004255288 -0.008558734 -0.01180973 0.005259605 -0.003291116 -0.002303091 -0.003178098 0.005333362 0.0004276315 -0.002212168 0.01137816 0.0182415 -0.004323637 0.003566929 0.004027827 -0.0009448222 0.00966654 0.00381504 0.000833998 0.002936339 -0.0004268604 -0.006751629 -0.008158135
-0.008440311 -0.01322301 -0.01517753 0.00830045 0.005323046 -0.007756915 -0.00532199 -0.006946855 -0.01523913 -0.007653181 -0.01661976 0.01176655 -0.004028855 -0.01125163 -0.005382154 -0.001857336 0.01407224 -0.01162187 -0.0116987 0.004918025 0.002785257 -0.01435394 0.0001717658 -0.0108567 0.005155127 0.007848851 -0.001110634 -0.003462341 -0.014726
0.01225336 -0.006240007 0.002026649 -0.00363563 0.004654526 0.001435441 -0.0032068 -0.00131085 0.007007901 0.001338301 0.003542578 0.0006834317 -0.0001682781 0.004257306 0.0102155 0 -0.009438512 -0.002153807 0.01158475 -0.01234068 0.007985097 0.0007373951 -0.01784907 0.004871523 -0.001327859 -0.01244068 0.00545608 0.0006933192 0.004536693
-0.0005921687 0.01217917 -0.01910359 -0.006088875 -0.009330874 -0.003706102 -0.04042057 -0.02711408 -0.003719623 -0.002748986 -0.02144646 -0.001443295 -0.01312408 0.002950959 0.002266578 -0.01218712 -0.009049891 -0.0127298 -0.005832961 -0.006366869 0.003160008 -0.001401452 -0.01661673 -0.00246148 0.004970219 -0.01278383 0.006609602 -0.01382022 -0.004766301
0.008007212 0.01185149 0.00490901 0.009825321 -0.001860441 0.008450937 0.02096049 0.01091498 0.01186316 0.01039201 0.0238012 -0.004265991 0.005694121 -0.00239701 0.002872985 -0.004502104 -0.005998806 0.01430965 0.04079449 -0.003059294 -0.004784508 0.009915266 -0.01265754 0.004574548 -0.003974158 0.01351999 0.0005909842 0.002947512 0.01527234
-0.001764482 0.001784996 -0.001739166 -0.01574672 -0.0274979 -0.01376928 -0.01540176 -0.008655166 0.007381665 0.002720467 -0.001961963 -0.01647202 -0.008254348 0.004053116 -0.0001410941 -0.001037122 0.009342523 0.00129068 0.01486534 -0.003348287 0.01043153 0.005102825 -0.03057477 0.002108614 0.002816641 -0.005164106 -0.001435953 -0.005340027 -0.005170996
-0.002694777 -0.01047108 0.001581133 0.0002047806 -0.01306774 -0.01002956 0.002214838 0.003595437 0.0003046525 -0.002161871 -0.00275317 -0.001942135 0.005878659 -0.001471887 0.002630585 0.004263597 -0.01163146 -0.01305602 0.001517812 0.01222239 0.002089343 -0.008323585 -0.00102149 -0.00943803 -0.002319043 0.006083543 0.001267107 0.007160477 -0.004877882
-0.002617444 -0.00626202 -0.002214319 0.01160313 0 0.002766237 -0.01112361 -0.008361449 0.009353152 0.01510456 0.01466155 0.00604693 -0.0002548423 0.002390743 0.007245218 -0.0007904911 0.01520166 0.009394486 0.01729092 -0.008038858 -0.001526447 0.0009527435 0.009524382 -0.01150272 0.0009945452 0.01640581 0.001939917 -0.01224594 0.02326257
-0.0134482 -0.01464131 -0.03168994 -0.0343832 -0.02208005 -0.005926074 -0.03761126 -0.02215153 -0.004059616 -0.01217668 -0.01505553 0.004703767 -0.0183507 0.003850072 -0.02685836 -0.0373052 -0.006794236 -0.01419795 -0.01761591 -0.01401369 -0.004270241 -0.02019977 -0.0005062908 0.01316792 -0.008485214 -0.01109003 -0.007018161 -0.0237902 0.002764335
-0.0334584 -0.02042374 -0.01989091 -0.02502781 -0.03259161 -0.003169846 -0.0116823 -0.02214885 -0.02422209 -0.01380783 -0.02736067 0.01534431 -0.02010562 -0.02914898 -0.01324397 -0.01738735 -0.02408879 -0.01781303 -0.008597751 -0.02081924 -0.02261966 -0.02512804 -0.002120058 -0.02592257 -0.01583053 -0.03478445 -0.01478848 -0.02645263 -0.02538742
-0.00275054 0.01273982 0.0006666345 0.0106816 0.007629541 -0.007695707 0.02322984 -0.005107549 0.005570721 0.002326284 0.01287481 -0.006155263 -0.009403855 0.01421645 0.01806438 -0.002702009 0.01362877 0.01203278 0.007947371 0.02138357 0.005436161 0.005655716 -0.006433574 0.01774191 0.001695982 -0.004363147 0.00163481 0.01228469 0.008458857
0.01639092 0.009708923 0.008296076 0.009727222 0.006167428 0.0164078 -0.01620411 0.01788817 0.004925855 0.006806758 0.01763299 0.01865263 0.02142849 0.01291765 0.007872624 0.003793664 0.02694816 0.01341131 0.009174806 0.0134493 0.01839401 0.01512781 0.020407 0.01783044 0.01496963 0.007009677 0.01578068 0.01445806 0.02764613
-0.00666498 0.002233275 -0.006548161 0.005247154 -0.005195681 0.004824426 -0.001167442 -0.001994093 -0.005234506 -0.01203098 -0.005908985 -0.003747862 -0.002183495 -0.01236066 0.001085884 -0.01487064 -0.007202333 -0.007266393 0.001073856 -0.002787 -0.009398921 -0.003911326 0.006530018 -0.006155982 0.005826039 -0.003972423 -0.007901811 -0.0138699 0.0002202745
-0.009814825 -0.006501125 -0.01914253 -0.02931395 -0.01377985 -0.01873822 -0.03325732 -0.0152352 -0.0003087997 -0.02074019 -0.01783894 -0.009962428 -0.02254839 -0.005397795 -0.003829531 -0.01827433 -0.0131204 -0.01063095 -0.0153583 -0.01122667 -0.01567079 -0.01442251 -0.00512067 -0.01428102 -0.008835551 -0.01278033 0.002981149 -0.01959685 -0.01178416
0.01218765 0.002296194 0.01238383 0.009653671 0.01271981 0.006671891 0.008418667 -0.002638062 0.009964721 0.009278983 0.01506945 -0.02007266 0.007217642 0.004655119 0.008114348 0.001657066 0.01062888 0.01876589 0.008357314 0.00731161 0.00864525 0.008905809 0.008910299 0.01416674 -0.008407672 -0.0002879915 0.01141611 0.01103348 0.01165203
0.009609514 -0.01061727 0.02684673 -0.01484057 0.01273452 7.724464e-05 0.01190486 0.01522503 0.011595 0.01039897 0.01240302 -0.001238994 0.01393071 -0.00316315 -0.005040213 0.008704222 -0.005001754 0.006201785 0.005174696 0.002798096 -0.0003279985 0.01474378 0.007402255 0 0.01024795 0.01628525 0.005701351 0.01193914 0.01338837
0.01192653 0.01051068 0.0454895 0.008844841 0.01352198 0.005243715 0.04058538 0.0237806 0.01308274 0.0114834 0.01899283 0.01743584 0.01675756 -0.006731526 -0.0130236 0.0373099 0.006900646 0.004160915 0.009417869 0.008901319 -0.006995113 0.01651463 -0.007447248 0.01238854 0.001670038 0.01982855 0.005253321 0.01063925 0.02625075
-8.595359e-05 -0.004651859 -0.0001556995 -0.0110141 0.0002582932 -0.002464229 -0.009132475 0.005554243 -0.002047667 -0.005056208 -0.00867645 -0.004655632 0.002665659 0 -0.003066588 0.0151284 0.004141327 -0.0009310406 0.01059561 0.005247865 -0.008625707 -0.001690743 -0.006686942 0.001692888 -0.005521672 -0.005944721 -0.008938686 0.002895094 -0.001440489
0.01025739 -0.005966666 0.02043165 0.00670931 0.001118273 0.0004624251 0.01930777 0.003104631 0.006130344 0.006735952 0.01936974 0.01608772 0.02969638 0.003932245 -0.005582328 0.01527129 0.004124231 0.01440659 -0.0009489985 0.005494493 -0.02402651 0.001690746 0.07844083 0.007806625 0.01581389 0.01562167 0.003016329 0.003463225 -0.002334456
-0.00153188 0.003954805 -0.006431355 0.009232447 -0.0103708 0.008441481 0.001124108 0.004638982 0.001187692 -0.006243246 -0.003901273 0.01738781 -0.002336846 -0.000373791 0.005198296 -0.004920708 -0.00696216 -0.008262822 0.0009489324 -0.0043932 0.002811767 0.004104643 -0.006728586 -0.004935264 -0.004303164 0.002656267 -0.0009207195 -0.01729056 -0.004045253
0.01429132 -0.009089828 0.01433715 0.005116108 0.0020828 0.01147292 0.01560794 -0.004638984 0.003681313 -0.05682325 -0.01121721 0.007370897 0.005582576 0.005592889 -0.006985449 0.008350812 -0.007726581 -0.00514104 0.007141421 0.003296657 -0.007687117 0.01062286 0.02779686 0.0003935516 0.00198834 0.02314749 0.003510861 -0.001319981 0.003875247
-0.01984287 -0.07031754 -0.01035098 -0.006827422 -0.005302276 -0.01124373 -0.008888952 0.00029059 0.004887301 -0.001266984 -0.009688128 -0.06422036 0.001743346 0.01823752 0.007945124 -0.002694 0.01044639 -0.01645651 0.005634971 0 0.007176455 -0.009964776 0.006830201 -0.01261149 0.01053852 -0.01150676 -0.005858202 -0.007808515 0.004791326
0.01942305 -0.03834207 0.01156165 0.01445301 0.01616632 -0.004824875 -0.01915553 0.01313239 -0.005182979 -0.01132493 0.01488096 0.002502764 0.02449846 -0.01009091 0.006453981 0.0172628 -0.001891314 0.00739551 0.001247938 0 0.01361254 0.01126678 -0.005804664 0.004089209 -0.004926099 -0.01292215 0.005023477 0.01657537 0.01719402
-0.003702812 0.01778336 0.01098089 0.003370559 0.01015331 0.01629522 0.03025446 0.001671228 0.002110161 0.01035508 -0.002304645 0.009175043 0.00998632 -0.007031847 -0.05173228 0.009595818 -0.03884212 -0.01499297 -0.006464469 -0.0008231212 0.02569984 0.0218768 0.02253846 -0.03207965 0.0003292019 0.0132838 -0.00133711 0.005078748 -0.002289351
-0.01803537 0.01033219 0.01226643 -0.01057095 0.001526858 -0.009638356 0.008791314 0.008172642 -0.01072336 0.0031303 -0.005591379 0.005403319 0.002640929 0.0145638 -0.0003011084 0.007255515 0.0191271 0.006359459 -0.03491202 0.009289731 0.006688943 -0.01066408 -0.006756729 0.002688724 0.001808438 -0.01383346 -0.001925294 0.009507497 0.01332956
-0.000686941 0.01182405 -0.01107027 -0.01369592 -0.003396192 -0.00665682 -0.02100688 -0.001278502 -0.003329329 -0.002309544 0.009812454 -0.01864852 -0.0007196273 -0.0005491691 -0.01614286 -0.04156046 -0.003505586 0.01948256 -0.008921847 -0.01038832 0.01444796 0.02491749 -0.0133658 0.02785947 -0.004939876 -0.002018162 -0.002096883 -0.009507469 0.001643618
0.01576719 -0.01379375 0.04299214 0.01050278 0.009227605 0.004901181 0.005571077 0.01495507 0.002092793 0.01016665 0.07787538 0.006644536 0.007966294 -0.01587334 -0.007219144 0.0256127 -0.003882545 0.0056294 -0.00635901 0.01038835 -0.0124175 -0.003351935 0.001634572 0.00954788 -0.003472569 0.0176577 -0.0005039054 0.002313201 0.012241
0.002702277 0.003085022 0.002358871 0.005740348 -0.001602323 -0.002830574 0.007747601 0.01629745 0.01027214 0.003905528 0.005299449 0.006445808 0.003801383 -0.003354447 -0.01464869 0.01772387 -0.0007297078 0.02428871 -0.0007702097 0.01377469 0.001864363 0.0005594119 0.008699967 0.01112697 -0.003152207 0.006833398 0.001510909 -0.008847699 0.0099672
-0.009830596 0.02334083 0.009026672 0.001482936 -0.002958497 -0.008076652 0 -0.000505277 -0.01129672 -0.01593862 -0.007427072 -0.0004303785 -0.0006326053 -0.002991198 0.004370423 -0.001479886 0.03467179 -0.009476781 -0.0174323 0.02464025 0.0009713222 -0.007297194 0.02098839 -0.01236476 0.0001661639 0.008387695 -0.01751534 -0.002917967 -0.02339956
0.005520456 -0.008259156 -0.007029566 0.006751108 -0.01509686 0.0009264229 0.1085528 -0.008443917 0.008929085 0.01062923 0.004604214 0.0283691 -0.005552 0.009874308 0.0219259 -0.002609914 0.01307521 0.01238536 0.01014116 0.007041401 0.01078314 0.01287446 0.009899686 0.00907877 0.01041242 -0.007312985 0.008076509 -0.01057589 -0.0001233296
-0.006713464 -0.01793129 -0.01826462 -0.001051919 -0.001892509 0.00246602 -0.01294196 -0.01132373 -0.007051596 -0.01130208 -0.001237502 -0.006040541 -0.00646327 0.009043211 -0.0009654651 -0.02027902 0.005090253 -0.008611819 -0.007121409 -0.002862732 -0.003447568 -0.001809206 -0.008275924 -0.002178119 -0.005771271 -0.01952343 -0.007137978 -0.002217485 0.02235778
0.01573504 0.01541416 0.0474069 -0.01015449 0.0006025406 0.02154879 0.03929782 0.01861835 0.01169704 0.01337014 -0.0003538758 -0.006381985 0.02279309 -0.00978497 -0.01413084 0.03044273 -0.0200473 0.002438312 -0.004140353 0.0005211664 -0.005153382 0.02136093 -0.001940881 0.01150674 -0.0016551 0.04637065 0.003065413 0.02960044 0.0279856
0.004020822 0.01694757 0.01667784 0.009522847 0.04509132 0.001279727 0.05163042 0.01134351 -0.01024867 0.0156665 0.01927854 -0.007420767 0.007949619 -0.01420061 -0.02760236 0.02788671 -0.0123195 0.005758482 0.007596061 -0.009421725 -0.03952112 0.005642677 -0.003813615 -0.01100373 -0.008316733 0.03879831 -0.0004251907 0.02930771 0.006545651
-0.007131254 0.02030013 -0.003750554 0.005879844 0.00303891 -0.01112089 0.003652926 -0.0056099 -0.01164599 0.001596725 -0.001042074 0.001457939 0.002171184 -0.01364178 0.01848588 0.002113373 -0.01174936 -0.0006227644 0.000222539 -0.01456783 -0.00142873 0.002302259 -0.003788247 -0.01452241 -0.006199223 0.02581636 0.01091238 0.01961934 -0.001437922
0.007716253 -0.01150924 -0.006030228 0.0106218 -0.01687105 -0.001370236 0.004547493 -0.001006752 0.007764752 0.006433727 0.0008684201 0.004131948 0.001547926 0.007222968 0.01035307 -0.007272337 0.003971904 -0.002772834 -0.004460253 0.003462512 0.01187199 0.003106413 0.0008785441 0.002265389 0.01053263 -0.02850231 0.005370001 -0.02213398 0.0004276315
0.01319686 0.00877028 0.01039319 0.003102611 0.01646092 0.01279208 0.02420552 0.0220515 -0.004582877 -0.00788511 0.00778214 0.003582371 0.005399169 -0.009706003 -0.005680931 0.00298412 -0.004454386 0.001387349 0.01022907 -0.01878747 -0.00583476 0.002827815 0.02343388 0.009346893 0.006630207 -0.01387975 0.006090178 0.02103893 0.008477416
0.001565423 -0.01781752 0.007792195 0.008432024 -0.007907098 0.03691545 0.0201673 -0.001703222 -0.0004294245 -0.0005811949 0.003782738 0.01187482 0.002918867 -0.001531163 0.002741153 -0.007881145 0.008530132 0.01171542 -0.00654798 0.003785826 0.0006685406 0.001008122 0.001986675 0.003021915 -0.019687 0.009668547 -0.006592439 -0.03116128 0.002733069
-0.004703539 0.04446666 -0.0010805 -0.01506279 -0.0009928504 -0.008882456 -0.01486695 -0.01755943 -0.004476538 -0.0156734 0.001371992 -0.00769877 -0.003534416 -0.007111984 -0.005022661 -0.01771292 -0.003715435 0.001027056 0.00266875 -0.003244113 -0.003095825 -0.004443011 -0.01127086 0.003179735 0.004371254 0.0495615 -0.003354567 -0.006094572 0.007887646
-8.273467e-05 -0.01118062 -0.0112796 0.005597631 0.001240914 0.01336649 0.006148471 0.006280803 0.005678356 0.000885333 -0.002573939 -0.004784807 -0.005866896 -0.002510896 0.003316737 0.004282115 0.01003601 0.006548967 -0.006126476 0.001082549 -0.0005029513 0.001146255 0.004554968 0.001113391 -0.004876863 0.007521879 0.0006718762 -0.01388604 -0.0009158274
-0.00522498 -0.001047743 -0.01272231 0.00185889 0.01085354 0.07061762 -0.01144882 -0.004957607 0.007180834 -0.008220153 -0.005340746 -0.0006092854 -0.005278787 0.01344624 0.008859611 -0.001698923 0.008286973 0.001630526 0.01980261 -0.01005863 0.01150403 -0.0005392098 -0.006603539 -0.001837689 0.001516027 -0.007521833 0.01549386 -0.008250742 0.009536072
0.005555784 0.01353563 -0.007293472 -0.07607818 -0.002620372 -0.01061294 0 0.0005013878 0.007425565 -0.00357563 -0.00138283 -0.002364329 0.000933688 0.004188931 -0.005141399 0.002225543 -0.003188263 0.005078393 -0.0002191307 -0.001367013 -0.001244067 -0.001349465 0.008873199 0.001893277 -0.001178959 -0.00499241 -0.002731474 -0.004370032 -0.006943494
-0.001406765 0.01147315 0.01295248 0.004000044 -0.01088219 -0.01699715 0.0201673 0.003730008 0.003123407 0.002980554 0.002591349 0.02993832 0.007205689 0.0007596706 -0.0001546264 0.005542506 0.004130998 0.01281773 0.01920744 0.01977585 0.0003319428 0.008404246 0.05168407 0.0001113353 0.002860742 0.003223701 -0.01486332 0.01002267 0.01180932
-0.009150701 -0.005990771 -0.01190738 0.001329849 -0.01747609 0.02038925 -0.006968763 -0.002363791 0.006552757 -0.0006698229 0.004990977 -0.0008154855 0.008379775 0.006811731 0.001596844 -0.007826777 -0.009110941 0.002464117 0.01217835 -0.001610681 0.01113734 -0.00167522 0.01301814 -0.0006120886 -0.00117693 -0.003223722 0.01154245 -0.00973074 0.005029407
0.002837325 -0.006680581 -0.002859445 0.007062471 -0.01787286 0.004932023 0.005231145 0.001409848 -0.05592041 0.001562328 0.001715261 -7.415093e-05 -0.0003062359 0.0009425012 -0.004333036 0.0008205384 0.006161978 0.0003325386 -0.006070645 0.01175218 -0.003863397 -0.004975098 0.004751937 0.01716238 0.001008955 -0.007942304 -0.002998253 -0.01026848 -0.003037173
-0.005850408 0.01059762 -0.01166143 -0.008614044 0.007613688 -0.009820363 -0.009611215 -0.009727188 -0.02220528 -0.009861175 -0.007741898 0.008273021 -0.007301817 0.002634033 0.003560634 -0.01719639 0.007297527 -0.005133191 -0.006000185 -0.01633018 0.007139646 -0.01166034 0.004838188 -0.006091753 -0.0003362267 -0.00179171 -0.00635931 0.003091677 -0.01170973
-0.004199908 -0.01212467 0.01291788 -0.005338109 0.0121131 -0.0002041667 0.0122165 0.001467343 -0.01074108 0.004793343 0.005511565 0.003671336 0.002311536 -0.004897408 -0.009211397 -0.01580043 0.002225781 -0.0009361117 -0.009610794 0.01845229 -0.01607423 0.004422527 0.003586172 -0.00979129 0.002183198 -0.01180732 0.006109136 0.02382099 -0.004493482
0.002186172 0.01328333 0.003620737 0.0002228965 -0.001179437 0.009417751 0.001733112 0.009349964 -0.002336368 0.00372882 -0.01053276 0.01187588 0.006597167 0.00132092 0.004098706 0.01478665 -0.0001170704 0.0007356083 0.01272252 0.01551229 -0.0004155307 0.002711788 0.001048135 -0.002337503 0.002345789 -0.0003299661 -0.004180275 -0.004315256 -0.0008782428
0.01285175 0.004808766 0.01749957 0.01328933 -0.002109606 0.00939673 0.002593965 0.01115066 0.001695506 0.01206046 0.02061571 -0.006466989 0.005337868 0.003576551 -0.006493025 0.01562907 0.002921363 0.01090366 -0.004725039 0.009089756 0.001827238 -0.001219479 0.02084048 0.008323267 -0.006211699 0.001154471 -0.00369318 -0.006653159 0.01738184
-0.006739027 0.001017887 -0.002256374 -0.003085062 -0.004996363 0.01294283 -0.02006171 -0.001347734 0.01074788 -0.006493086 0.001529239 -7.283953e-05 0.001367944 0.01269627 0.01098738 -0.005950537 0.01895575 0.005276088 0.004617979 -0.0101339 0.01441717 0.004059053 -0.004503062 0.008692876 0.008551999 -0.0172905 0.002267886 -0.002470144 -0.007839273
0.004497769 -0.01486186 -0.002741754 -0.001546087 0.002374331 -0.001055738 -0.005300418 0.002245169 0.0100956 -0.009819279 -0.006643439 0.004219439 0.002957615 0.0009272567 0.01173439 0.008121561 0.003086686 0.00190577 0.008641467 0.00884047 -0.004098039 0.004714801 -0.002597484 0.009920459 0.003500289 0.008017382 -0.003614214 -0.0005820895 0.01334273
-0.001746689 -0.004957966 -0.006611159 0.001546141 -0.007993254 0.0006599632 -0.001773021 -0.007202333 -0.01122872 0.005070446 -0.00789298 -0.001889224 -0.002274296 -0.01024692 -0.009314811 -0.004935623 -0.004920229 -0.006190347 -0.006928549 -0.002851614 0.002460787 -0.003230599 -0.002854483 0.000759075 0.00232676 -0.00852068 0.002774796 -0.008331578 -0.002205239
-0.02409758 -0.03050029 -0.01230502 -0.01355429 -0.002821309 -0.006353492 -0.009808445 -0.01690288 -0.01319263 -0.01152015 -0.006741007 -0.0009460154 -0.002203327 0.00653286 0.003592824 -0.008874759 -0.001607159 -0.01216244 0.0007484734 -0.005988793 0.005392648 -0.02284209 -0.0007505849 -0.01485152 -0.004658925 -0.005552239 0.001594226 0.004247572 -0.01162953
-0.00590179 -0.00876628 -0.02049406 -0.009440438 -0.007821611 -0.01363652 -0.01535019 -0.02512456 -0.01677437 -0.00596169 -0.02796277 -0.001457083 -0.01293797 0.0009297577 -0.01061047 -0.01859459 0.00389864 -0.001606144 -0.0118268 -0.006287751 0.001872454 -0.008728279 -0.009918181 0.0006049233 0.00299755 -0.004735339 -0.00512714 -0.00792374 -0.01799094
0.01168408 -0.009245025 0.0004282273 -0.008846615 0.009019583 -0.002021149 -0.008222977 0.01728283 0.0004671913 -0.0009843782 -0.0008921429 0.01605593 0.01953365 0.009066602 0.006143021 0.01185656 0.0146552 0.003610166 0.01353551 0.002362558 0.01276889 0.005481451 0.00870174 -0.007172376 0.00646393 -0.001357105 0.0001685477 0.01127974 0.008787532
0.002878691 -0.009099873 0.006615286 -0.008465858 -0.005230013 -0.005681051 -0.01014299 0.005541677 -0.005151045 -0.0006063034 0.001070522 0.001290561 0.005425846 -0.001843721 -0.0005146993 -0.01671182 0.0009018883 0.0005336768 0.02184671 -0.002888317 0.0007225049 0.005107332 0.009548943 0.007117393 0.004779581 0.003220018 -0.0002527556 -0.003502117 0.01456451
0.01950746 0.0240376 0.01177021 0.007326047 0.01433844 0.001491031 0.02832541 0.03382326 0.005991356 0.009881981 0.01293306 0.005858512 0.01477079 0.004235346 0.005852824 0.04228836 0.001126132 0.01206599 0.01255266 0.006813507 -0.00345648 0.01183924 -0.006439094 0.001538166 0.006065059 -0.007984362 0.009394368 0.01595164 0.01913201
-0.001244485 -0.008166788 0.0007703913 0.001367706 -0.006034605 -0.009868398 -0.009959418 -0.01254443 0.01044557 0.005240632 -0.004940954 0.0008543655 -0.004676112 -0.006452231 -0.003435725 -0.009610373 -0.001464187 -0.002573341 -0.003821752 0.0007831367 0.005460585 -0.005252182 -0.009502836 0.00410856 -0.002946003 0.001363539 -0.003512584 0.002155602 -0.01409904
0.003646037 -0.00946926 0.0002799834 0.004545357 0.00501719 -0.0007526129 0.001818195 0.0003156164 -0.002913782 -7.46278e-05 0.001060877 -0.003636467 0.0006693745 -0.005563807 0.00138592 -0.01285978 0.004273925 -0.001520657 0.003924883 0.004166613 -0.00481661 -0.005830144 0.007108753 -0.003614692 0.003599476 -0.005122947 -0.001844855 -0.008650658 0.005827461
-0.002152851 0.006018136 0.007878183 0.0040733 -0.01418096 0.01014682 -0.003639698 -0.003114658 -0.01822905 -0.001120838 0.008446327 0.007046964 -0.002382074 0.003342044 -0.001180451 0.006420935 -0.001347675 0.003764449 0.001750843 -0.006779653 0.003133508 0.01298531 0.003499933 -0.001372623 -0.002452757 -0.006871713 -0.001175796 -0.001449025 0.008493255
0.01644228 -0.01065655 0.0191216 0.03090852 0.02195459 0.001151137 0.04195165 0.02173415 0.0001885713 0.01159524 0.00837552 0.002550327 0.02821648 0.003515613 0.00813244 -0.001067373 0.006608773 0.01010044 0.005541321 0.00833769 -0.0007222518 0.01442657 0.01102628 0.003455384 0.001472342 0.009777985 0.006366211 0.01981395 0.002545096
0.01681804 -0.01343122 -0.008552602 -0.008134578 -0.007180001 -0.009383278 -0.008779628 -0.004655811 0.009574919 -0.00823662 0.004161627 0.000283082 -0.008805545 0.005158448 0.004117583 0.001363539 -0.004251505 0.008382848 0.0005115154 -0.005463777 0.007198943 -0.002278239 0.006572061 0.01359525 -0.00590257 -0.01202145 0.004415762 -0.01590623 0.01350164
-0.008373651 -0.04388523 -0.001168815 0.01489952 0.0117986 0.01410962 -0.01510467 0.0134206 0.00675028 -0.0005962838 -0.001558564 0.002895689 0.00386646 0 0.003848172 0.01154516 0.001120535 0.006450428 0.01058099 0.02091204 0.0007170252 0.002612751 0.02268448 0.005923929 0.006883006 -0.001383128 0.002076138 0.01106095 0.016973
0.01021609 0 0.006924205 0.009954571 -0.006387684 -0.004929333 -0.006286491 0.01354586 0.01010977 0.0006706849 -0.006956578 0.01240597 0.006097524 0 -0.00689656 -0.004813974 -0.003028504 -0.005415474 0.008465241 -0.006150645 -0.001993078 -0.005636094 -0.005356207 -0.003873449 0.004237364 -0.01235981 0.006120273 -0.004581919 0.001963356
-0.005537495 0.01119098 0.00511089 0.004297427 -0.0004216129 -0.01000042 -0.01269286 -0.003032928 0.001285204 0.001414609 -0.002271369 -0.002580632 -0.001013673 -0.009415708 -0.004539107 -0.005310365 0.00671748 -0.002070841 0.009189925 -0.0002571675 -0.01042844 -0.006141769 0.008330951 -0.003347629 -0.01029841 0.001924926 -0.01177752 0.002723082 -0.00239229
0.004576684 0.008491718 -0.01437685 0.02623937 -0.003549131 -0.0007523744 0.007272793 -0.002215513 0.01013195 0.001115296 0.0137239 0.01497222 -0.00501098 0.00757654 0.007283089 0.01828996 0.004119957 0.008643004 0.005750541 0.002054963 0.007311255 0.006747201 0.005855194 0.008830544 -0.0009864068 0.009569488 0.001833783 -0.006893679 0.001000381
0.007502002 -0.01662927 0.01743104 -0.009021381 0.01303579 0.004982555 -0.0009062223 -0.00440218 0.004394992 0.0076254 0.01693655 0.004872828 -0.0008012285 0.01189508 0.0004059444 0.01853187 0.01751445 0.0108585 -0.01183446 0.006649628 0.003516088 0.005231501 -0.006914085 0.007796335 0.02067304 0.01102133 0.001747273 0.007894978 -0.00207341
-0.01022946 0.02869998 0.006282224 0.0136056 0.005416479 -0.0150916 0.01171719 0.0006986799 -0.008991851 -0.0002950269 0.00473853 0.002598364 -0.0002915688 -0.001092136 -0.004779597 0.01752253 0.001745488 0 0.000800051 0.002291555 -0.00367619 0.002204966 0.008508029 -0.004905614 -0.0108529 0.00307801 -0.01052993 0.004991807 0.01618661
0.002006186 -0.01357114 -0.006892418 -0.006675001 8.308543e-05 0.004207331 0.002684563 0.003572987 0.006638142 -0.004214034 0.003034394 -0.003488778 0.00276588 -0.00364897 0.002392646 -0.01008037 -0.003275448 -0.0001905742 0.0009990707 -0.0007632307 0.00255877 -0.001670085 -0.001865517 0.002615842 -0.001956349 -0.003763297 0.004024503 -0.003848678 0.0009502425
0.005356839 -0.00929225 0.005005092 0.00146401 0.002158219 0.002817948 0.003568236 0.005638528 0.0006795005 -0.0005186949 0.006877441 -0.0006854499 0.01055598 0.005650263 0.001981083 -0.0005095111 -0.001094284 0.008163301 0.005675867 0.002287987 0 0.007592984 0.00376148 0.008441127 0.0001631842 0.009381732 8.368142e-05 0.001569707 0.0196461
-0.001755824 0.0006666345 0.0004047528 -0.00167325 -0.002490639 0.0003431447 -0.004462229 -0.002381655 -0.003856755 0.002664946 0.004336953 -0.0005487517 0.0007190503 0.005979862 0.005616954 0.003786895 0.001750248 0.001826049 0.008503065 -0.001524835 0.006923731 -0.002857293 0.001081835 0.001215196 0.00390814 0.002035214 0.0005855038 -0.00342807 -0.0003795748
-0.007134556 -0.01139324 -0.005138583 -0.003775204 -0.003747682 -0.01367797 -0.008984813 -0.003735417 -0.0121663 -0.01835331 -0.007685976 -0.003092237 -0.003672062 -0.001446339 -0.006378446 -0.008099906 -0.005149847 -0.008655948 -0.007609817 -0.01048198 -0.01293115 -0.002665194 -0.007188646 -0.008271055 -0.005214255 -0.001865517 -0.001589966 -0.005883563 0.00591753
0.001527335 -0.001962679 0.001083978 0.007744643 0.005491766 0.005963983 0.007194327 0.0005654882 0.004911738 0.009218746 0.00385031 0.003915146 0.00553895 0.001446393 0.003548636 0.003349886 -0.0008792569 0.0006977269 0.005046724 0.006915089 0.003448731 -0.0008009899 0.0004422879 0.0003725788 0.003099283 0.0008484101 -0.004701204 0.004308466 0.007280012
0.01086534 0.02294211 0.0191147 0.009545636 0.00760517 0.02438388 0.06672029 0.01891282 0.005844172 0.01024287 0.01640604 0.0006853377 0.01205045 -0.006525242 0.01596419 0.02008937 0.01191346 0.01834685 0.008746527 -0.00102149 -0.01200124 0.0223185 -0.005047102 0.01699163 -0.005716659 0.002033311 0.0008411445 0.01592301 0.0225599
-0.009982115 -0.001681489 -0.01398153 -0.01645008 -0.003464733 -0.01153727 0.003347272 -0.01176232 -0.003328911 -0.008007193 -0.01223768 -0.01164527 -0.01968353 -0.005470549 -0.003542252 -0.008648433 -0.008620296 -0.01252994 -0.002743487 -0.005379757 -0.006748268 0.001370325 -0.01017117 -0.007984842 -0.01070408 0 -0.008867182 -0.008071966 -0.009769621
-0.004343272 0.002940737 -0.0006739384 0.003562772 -0.003393919 -0.005818992 0.01410233 0.01018199 0.004693681 -0.001788008 -0.002832606 -0.001248304 -0.0007954423 -0.000365801 0.01118273 0.000952148 0.004264903 0.00258148 -0.0008833733 -0.001285186 0.00138592 0.002149654 0.00691793 -0.002164798 -0.002154643 0.008595257 -0.002037872 0.007648824 0.007936609
-0.005253141 0.01055126 -0.01330093 -0.006506404 -0.01285175 0.0003432638 -0.007441123 0.006561047 -0.006568199 0.0006709232 -0.01682692 0.006088282 -0.01714673 -0.007712105 0.001481627 -0.004039029 -0.02698682 -0.009159603 -0.0004911437 -0.003349244 -0.006210739 -0.003193525 -0.006054933 -0.002646368 -0.01117894 -0.005047102 -0.009308012 -0.008217689 -0.004714139
0.01711223 -0.01767791 0.008841651 0.0006314906 -0.01148855 -0.002061165 -0.009170611 0.009593219 0.01485336 0.008311681 0.0006785474 -0.000137875 0.007770667 0.001841636 0.01605758 0.01522926 -0.006749168 0.01580286 -0.002262288 0.007968185 0.004253626 0.001500315 0.02086499 0.01697312 0.001843897 -0.06012931 -0.00343758 -0.0151952 0.01595833
0.01792037 0.01488695 -0.002508506 -0.004217625 -0.001615517 -0.003927842 -0.002515676 0.02015223 0.01521352 0.01051293 0.005580442 0.002961894 0.003644612 0.01805139 0.01178022 0.003150621 0.00876508 0.01241562 -0.0006895654 -0.00436183 0.01087843 0.001498053 -0.00569376 0.006906092 -0.01450772 -0.0208134 0.01027756 0.007626465 0.02101839
-0.004155376 -0.01927231 -0.008042523 -0.00402329 -0.009147332 -0.001451054 -0.02035694 -0.002021865 -0.004316812 -0.0003657414 -0.006089355 -0.002272325 -0.01001794 0.003427466 -0.005197059 -0.004036815 0.001676822 -0.004637787 -0.005731825 0.01531038 0.000968464 -0.01171824 0.003088112 0.002687178 0.002376115 -0.008448125 -0.008385492 -0.00892738 0.002258133
0.0098507 0.0009089152 0.004710767 0.01766613 0.001887565 -0.005129956 0.03783552 0.01272287 -0.00393245 -0.0006586097 0.0109678 0.004402232 0.008270185 0.01074705 -0.003673498 0.002490397 -0.0002233635 0.01195257 0.01241032 -0.002027957 0.007313621 0.001250439 -0.03194875 0.008018564 0.002708697 -0.002955329 -0.004305499 0.009500648 0.02113931
0.0020207 0.006429581 -0.0009541293 -0.003759409 -0.003090682 0.0091324 -0.007453433 0.001833426 -0.00237586 -0.00572643 -0.002688622 0.005612331 0.01159441 -0.002318744 0.003914671 0.002484214 0.004681223 -0.007067983 0.007411721 0.01660831 -0.001522567 -0.00335989 0.008326222 0.003679293 -0.001861396 0.01030553 0.002585523 -0.008633221 -0.01359525
0.007888119 -0.007702254 -0.007596184 0.004592823 -0.001462873 -0.00607898 -0.0133893 -0.00183345 0.007957069 0.005872733 -0.00827923 0.003338599 -0.01509904 0.01242257 0.01174817 -0.008805244 0.01774448 0.006455284 -0.00126388 0.01486276 0.01013372 0.002767782 0.02795024 0.01894709 0.001015743 -0.003484591 -0.007776798 -0.001590861 -0.004294723
0.005607352 0.006648563 0.01567636 0.02143083 0.00652303 0.005527806 -0.002530555 0.01822523 0.01865918 0.009905351 0.01214184 0.008062082 0.003869072 0.002114205 0.005135322 0.006818362 -0.003940468 0.01815745 0.005626674 -0.001476304 0.0008729461 0.01040888 0.01450247 0.005739281 0.009598415 -0.000183778 0.005363835 -0.003915575 0.0124487
0.00740261 -0.02392865 -0.0006088083 -0.0006117903 -0.01127038 -0.005458623 -0.002536949 -0.001041657 0.01341366 0.00238884 -0.001006215 0.006523859 0.006897804 0.002109685 0.005344864 0.001876619 -0.00230578 0.005581153 0.01115927 -0.002465543 0.002693361 0.005520337 -0.007576665 0.01848939 0.007679582 -0.0001837184 -0.008143532 -0.003785135 0.01101013
-0.007555885 -0.0338218 -0.01314595 -0.004498092 -0.01983552 -0.005349315 -0.0127825 -0.01518733 0.00447439 0.006198705 0.01581389 0.0006702084 -0.009889527 0.004031152 -0.003875783 -0.0108667 -0.01105351 -0.003597165 0.0004782725 -0.004205295 -0.002534738 0.0004532502 0.006878152 0.01257326 0.00315478 -0.009974228 0.005465209 -0.01439711 -0.006799996
0.007327822 -0.01404331 -0.02232486 0.005313797 -0.003624922 0.003129706 -0.02518587 0.005479436 -0.0002146594 0.03335296 0.03537038 -0.006856709 -0.001169948 0.007666924 0.001325087 -0.007610118 -0.003563069 -0.00481643 -0.000861002 -0.003725366 0.001743227 -0.004411879 0.0001996556 0.00293836 0.002649014 -0.008388557 0.004402469 -0.005787638 0.003563128
-0.000913083 0.02804958 0.0008409063 -0.001223776 0.001769883 -0.01264819 0.03457564 -0.005967985 0.003215146 -0.007114025 0.00936142 0.00188697 -0.001024831 0.003811477 0.009320793 -0.001630204 -0.01223297 0.00613686 -0.01416826 0.01285551 -0.01050547 6.496695e-05 -0.003766349 -0.00665988 0.0004959069 -0.002248847 -0.002500977 -0.006270657 0.004804258
0.02807149 0.01641625 -0.01674176 -0.00306593 -0.01111372 -0.0150208 -0.005110785 -0.01501566 -0.007086892 -0.01630067 0.07819447 -0.001414823 -0.02514131 -0.002597185 -0.01026709 0.002304043 -0.02956551 -0.01012794 -0.009656231 -0.02210442 0.00119936 -0.003974099 -0.02245688 -0.00738732 -0.00380823 -0.02392364 -0.01251208 -0.00676231 -0.002886165
-0.03364381 -0.0201679 -0.03368549 -0.02865638 -0.01313912 -0.03029445 -0.02332726 -0.01574836 -0.003497451 -0.01389806 -0.04144899 0.002894857 -0.008447103 -0.003473466 -0.009035274 -0.01424631 0.00139461 -0.01686463 -0.01769957 0.008502237 0.004385497 -0.01420049 -0.03023283 -0.01627807 -0.006156942 0.003644374 0.01294377 -0.0241123 -0.02984624
0.01375976 -0.0001263698 0.007413732 0.006299875 0.006591128 0.01801193 0.02503364 0.01847278 0.0114827 0.006686693 0.02436201 0.005029407 0.01801439 -0.008210417 0.005003194 -0.05892508 0.001740609 0.01940634 0.001694554 -0.05160788 0.002701445 0.01204397 0.006246093 0.005734895 0.01310027 0.01047529 0.006366685 -0.001391067 0.02789656
-0.005830504 0.01710086 -0.007045413 -0.01518697 -0.006772332 -0.01683529 0.09817363 -0.01019279 0.0006839082 -0.01341817 -0.01466648 0.006932374 -0.00148884 0 0.0190671 -0.02185815 0.01141281 0.01547249 -0.00569298 -0.01479157 -0.007726341 -0.0002616986 -0.01044367 0.009860025 -0.01946332 -0.009518421 -0.006107825 -0.008387776 0.02071625
0.01162717 0.003967036 -0.003024199 0.004030202 0.009288904 0.01277995 -0.01636186 0.01656212 -0.005269859 -0.006704103 0.002108376 -0.001196385 0.01229105 0.03193504 0.008081357 0.003143134 -0.008518517 0.02781715 -0.01666449 -0.01366401 0.007091353 0.007691885 -0.006809899 0.01622039 -0.002859744 -0.006332138 0.005936253 0.01055091 -0.001450159
-0.025468 -0.0156806 -0.03014615 -0.02725201 -0.03899097 0.003621569 -0.02224075 -0.02648121 -0.02035256 0.04963581 -0.03896197 -0.009958996 -0.02632025 -0.007845821 -0.01027553 -0.02397596 -0.01233 -0.01486864 -0.01943603 0.004575498 -0.01061583 -0.02498491 -0.03082836 -0.04539314 0.001346754 -0.02140164 -0.01809029 -0.04208333 -0.04535178
0.008663449 -0.007157848 -0.01210187 0.01210816 -0.008059287 0.0215293 -0.01537864 0.005285693 0.01496846 0.01751773 0.007635338 0.00869453 0.007601739 0.003077416 0.005639002 -0.01313266 0.02199412 0.02408636 0.03037508 0.007224034 0.003924171 -0.001665846 0.005745918 0.009205163 -0.0236627 0.001964664 -0.001923443 -0.0226302 -0.002750062
0.006467602 0.00612051 0.02841267 0.02315553 0.005348895 0.02384299 0.02576629 0.01218436 0.01483293 0.01923001 0.01601511 0.009477504 0.01429343 0.004428579 -0.00260585 0.004142395 0.01161091 0.0323864 0.0210324 0.004787292 0.004386565 0.02013599 0.02458407 0.0136016 0.004125894 0.02691613 0.008713084 -0.01259332 0.03248045
0.01318533 0.03586539 0.02901119 0.01727955 0.03159656 -0.02348938 0.02201348 0.00970727 0.01314721 0.0472849 0.0283151 0.01564221 0.01685766 0.0001698588 -0.001165533 0.03185803 -0.0290508 -0.001222165 -0.008320158 0.01265507 0.009109956 0.01704355 0.05166177 -0.003691206 0.01430789 0.01215362 0.01327145 0.04499536 0.008121206
-0.002623241 0.03541456 -0.001383367 0.004941275 -0.007189366 0.009364017 0.006974044 -0.01020332 0.003061134 0.00274674 -0.003719384 -0.002991736 0.0001454248 0.002376115 -0.007021823 0.003443861 -0.001749197 0.02052181 -0.002689159 0.002355065 0.002598959 0.003655895 -0.01111902 0.001133395 0.005228892 0.009580232 -0.004289635 -0.01364274 0.01162905
-0.01078964 -0.01380185 -0.02867687 -0.0148978 -0.0050359 -0.01184272 -0.009309577 -0.015923 -0.006468669 -0.02160182 -0.01607726 -0.01073939 -0.003202554 0.003384578 -0.005936686 -0.01740143 -0.007027405 0.001414847 -0.008312045 -0.005503872 -0.008372209 0.004025215 -0.01114024 -0.001478572 0.008376702 -0.004684735 0.001202932 -0.00664776 -0.01605637
0.003181042 0.02324661 0.007097863 0.01858781 0.007772204 0.01107156 0.006216002 -0.002692685 0.01385217 0.006626773 0.00558874 -0.0001975493 0.004146906 0.00941657 0.007532646 0.0004371641 0.006793971 0.02582066 0.005815609 -0.006327399 0.0007135706 -0.001786934 -0.007600929 0.0159033 0.004992519 0.003375192 -0.01035827 -0.02487161 0.004738293
0.002944897 -0.0007255921 0.01382596 0.005306208 0.0128508 -0.01114259 -0.004658327 -0.003798896 0.004271669 -0.006170616 0.01524698 0.0008556757 0.001885781 -0.00268139 0.01174994 0.01425935 -0.004797923 -0.02283422 0 0.007378115 -0.01605909 -0.00833873 0.01301461 -0.0100018 -0.02606731 -0.00808194 0.001300681 0.009461444 -0.006051575
0.00458867 0.008758935 0.02465851 0.01615212 0.007435623 0.005939453 0.0238381 0.009218982 -0.0002069687 0.01185291 0.0007414453 -0.005939085 0 -0.003025216 0.007987345 0.008275977 -0.02373996 0.00146282 0.02935888 -0.009231188 -0.005734883 -0.0004510108 0.04271439 0.01701636 -0.007868649 0.02754686 0.003891872 0.01215126 0.02347021
0.009114799 -0.01341528 0.0009309487 -0.05368902 -0.003397388 -0.006719825 -0.01685869 -0.001257793 0.003182111 -0.00645955 -0.0002964578 -0.006640559 -0.0008698908 0.003360817 -0.0001840165 -0.02497354 -0.0154948 -0.005428598 0.003585816 -0.02169635 0.0121575 -0.01375568 -0.004226664 -0.0001928992 0.007186871 -0.01666091 0.01363135 -0.005564646 -0.007146562
0.01043165 -0.0068198 -0.01245915 -0.007423889 -0.01425121 -0.009699142 -0.008537092 -0.005342544 0.01095637 -0.02367246 -0.002524042 0.0002665165 -0.003050744 0.005687483 -0.001518985 0.007793732 0.008261554 0.008887496 0.00164326 -0.01143809 0.009398738 0.002609897 -0.0113816 0.01383818 -0.00238996 -0.01353151 0.003824422 -0.00460599 0.0002462561
-0.001989077 -0.004739651 -0.01027071 -0.008123222 0.001452344 -0.002870623 -0.006254882 -0.01645826 -0.004458338 0.002650798 -0.01694065 -0.006616139 -0.01332871 -0.007030527 -0.004339441 -0.01331723 -0.002301538 0.01009183 -0.01498522 -0.00521761 -0.01011921 -0.0143075 0.01118296 0.00431808 -0.01030756 -0.01890992 0.01465168 -0.01277707 -0.01848026
0.009760395 -0.001713014 0.002047944 -0.00645997 0.004525301 0.01540465 -0.01104116 0.01751222 -0.001230579 -0.001589667 0.01455934 -0.001341885 0.01354692 0.004023553 -0.002408601 0.002891053 -0.005594076 0.0002669932 0.004499668 -0.002481079 0.004554375 -0.003974039 0.01043707 0.009940997 0.005338935 0.004041125 -0.01643457 0.00765261 0.01437886
-0.002559238 -0.005988912 0.0005112771 0.01202501 -0.008433518 -0.006603539 -0.006364349 -0.0195726 0.01377763 0.002383489 -0.02504663 -0.003834437 0 -0.0008369013 -0.00255392 -0.004907231 0.005957821 -0.01538905 0.0006829552 -0.01054396 0.009046991 -0.005189929 -0.01047024 -0.008757922 -0.002235406 -0.003848379 8.499261e-05 -0.007986705 -0.01031196
-0.01237683 -0.0177006 0.002042828 -0.01191703 -0.007311964 -0.01002366 -0.02259984 -0.009107633 -0.006824362 -0.009167724 -0.01710501 0.01045937 -0.0122944 0.006841923 0.003666347 -0.01033328 -0.001820074 -0.0321231 -0.02248834 -0.003632758 0.0009475033 0.01074918 -0.00231964 -0.0125638 0.001891849 -0.008130072 0.007533829 -0.01227008 -0.02289515
-0.05102017 -0.0385067 -0.03742369 -0.0508443 -0.04024501 -0.04383379 -0.03235456 -0.02671749 -0.02325686 -0.0230206 -0.04092558 -0.02717844 -0.02724349 -0.02492129 -0.01094582 -0.02830737 -0.01234201 -0.04407258 -0.04425679 -0.0298361 -0.02720166 -0.03314622 -0.08167233 -0.04917576 -0.003614752 -0.04817814 -0.01924285 -0.0479787 -0.04866556
-0.0585498 -0.04424869 -0.02427656 -0.02905436 -0.03894952 -0.03691073 -0.04660034 -0.03134934 -0.009725865 -0.03276466 -0.03342149 -0.008673023 -0.04567005 -0.01425284 -0.006672661 -0.03808074 -0.01311907 -0.01663946 -0.03188665 -0.02157514 -0.01528247 -0.05446528 -0.05322957 -0.0536816 -0.01511629 -0.03149216 -0.01673134 -0.0390788 -0.03445914
-0.02005083 0.004756209 -0.005830923 -0.01366341 -0.0268695 -0.03840666 -0.03323162 -0.008445119 -0.008885944 -0.01392768 -0.001340214 -0.006728466 0.003005157 -0.003812179 -0.009474254 0.01426617 -0.004119525 0.01241727 -0.009735073 0.02301632 -0.01051372 -0.003102581 -0.001481856 -0.006336336 0.0003500564 0.003362005 -0.005346918 -0.0222004 0.01573914
-0.049208 -0.06011748 -0.03960446 -0.05159294 -0.04069878 -0.04408336 -0.0524956 -0.04788916 -0.04587664 -0.04867927 -0.0661828 -0.03225169 -0.04250466 -0.04746287 -0.04427872 0.008023531 -0.02354241 -0.07306437 -0.03822118 -0.01801856 -0.05702138 -0.04583889 -0.0351348 -0.03921863 -0.03708088 -0.03045697 -0.03015659 -0.06206407 -0.0676026
-0.02586116 -0.04495588 0.007838088 -0.002751078 -0.008428048 -0.003309415 0.04608245 -0.02421018 -0.03113884 -0.02248828 -0.005568063 -0.03392137 -0.04430576 -0.02656488 -0.03457088 -0.006145607 -0.01965928 0.02392447 0.009329532 -0.02014284 -0.002381655 -0.01210199 0.004087428 0.009674686 -0.01648093 -0.01043494 -0.02494629 0.03199958 -0.0005851311
0.03521365 0.05018945 0.02668518 0.03058183 0.03422642 0.01961092 0.02988001 0.04242056 0.05405753 0.03138852 0.04679836 0.04036981 0.04554076 0.04442732 0.0422527 0.02501283 0.060932 0.06441887 0.03625577 0.04275917 0.05439719 0.0262994 0.06876785 0.05652553 0.05670701 0.05007981 0.07339124 0.04634334 0.08901831
-0.05283361 -0.03035902 -0.02555898 -0.02783081 -0.02304006 -0.02986312 -0.02988001 -0.02925859 -0.008735974 -0.04103929 -0.03872582 -0.03214969 -0.03824681 0.002500505 -0.01512246 -0.05218106 -0.02791466 -0.04910564 -0.0190627 -0.01676831 -0.01169406 -0.01155307 -0.04382283 -0.03491868 -0.02866945 -0.04224342 -0.02596405 -0.04906864 -0.03227453
0.06877675 0.008869418 0.02399035 0.03316027 0.04292591 0.023173 0.006413236 0.02576757 0.05604639 0.04044343 0.04728309 0.05656 0.02440901 0.04975797 0.03695106 0.05843506 0.04738712 0.0360572 0.03096827 0.05942351 0.05218149 0.04795269 0.1018272 0.04505781 0.04252967 0.05422692 0.03361511 0.02159743 0.04534096
-0.04201109 -0.08376715 -0.04355664 -0.04496803 -0.0136932 -0.04461191 -0.08278617 -0.04884055 -0.0263522 -0.03541333 -0.0297497 -0.01029817 -0.05030568 -0.03770113 -0.04293351 -0.01683129 -0.01689494 -0.02541554 -0.03482481 -0.02616355 -0.02332207 -0.09499379 -0.02257344 -0.03845714 -0.01665545 0.001846753 -0.0073059 -0.04506754 -0.03297477
-0.02463858 0.007499517 -0.004601859 0.002775985 -0.01942819 0.01125416 -0.06984362 -0.03033623 -0.0271967 -0.01414825 -0.02111317 0.0001408955 -0.05306356 -0.02643017 0.002719159 0.01468586 0.007571097 -0.02867448 -0.02481405 -0.01248594 0.0002466136 0.0003163314 0.003210868 -0.01400438 -0.005086401 0.03485095 0.01123754 -0.04949887 -0.01336912
-0.09642866 -0.1439046 -0.1541095 -0.04431436 -0.1668729 -0.09952654 -0.1353567 -0.10972 -0.0822843 -0.08084552 -0.09235603 -0.0401533 -0.1455521 -0.06350152 -0.06224141 -0.06444742 -0.04021386 -0.07017846 -0.04929391 -0.03664273 -0.04712304 -0.09202647 -0.03743415 -0.07446682 -0.01845658 -0.04184544 -0.0005972977 -0.130391 -0.08239523
0.04971509 0.01676236 0.02298732 0.05434458 0.05204921 0.06591516 0.07506463 0.0646434 0.069911 0.05739892 0.05973349 0.03740361 0.07482617 0.03412009 0.06725743 0.06216693 0.03802168 0.06614728 0.0486147 0.02428801 0.03795741 0.03417021 0.02370738 0.06487446 0.01228316 0.01475435 0.0221997 0.03635912 0.06954622
-0.0797685 -0.2002908 -0.05600456 -0.07860914 -0.02321403 -0.05486 -0.07506456 -0.06998143 -0.05843106 -0.05604162 -0.04392982 -0.072003 -0.04821436 -0.02739381 -0.05984628 -0.04033288 -0.03435569 -0.04636019 -0.04992334 -0.07253037 -0.0772332 -0.1046441 -0.007960148 -0.05429548 -0.03035706 -0.06491828 -0.04577693 -0.0334965 -0.03534793
-0.132663 -0.1997779 -0.08743579 -0.1097184 -0.08505341 -0.1390846 -0.1271139 -0.1316964 -0.1106511 -0.1375477 -0.1260927 -0.04969724 -0.08602654 -0.101728 -0.101208 -0.0973634 -0.06247969 -0.0996417 -0.1240527 -0.06917042 -0.0914285 -0.0477211 -0.1037298 -0.07732882 -0.06849799 -0.1161022 -0.09509171 -0.1214223 -0.1039777
0.1759563 0.09458189 0.07695302 0.1255174 0.08973945 0.1103366 0.08227449 0.1619514 0.07614847 0.04878558 0.1783244 0.06841322 0.1656203 0.02739899 0.04032104 0.05887034 0.03042562 0.132929 0.0184276 0.08581697 0.1134094 0.02789981 0.08284954 0.09384394 0.05638763 0.1187035 0.09220366 0.02496807 0.1131575
-0.1483276 -0.2724443 -0.06456523 -0.1102728 -0.1796878 -0.07607568 -0.1643941 -0.1358805 -0.2205698 -0.08574051 -0.1989574 -0.05479144 -0.1621058 -0.06852148 -0.1728706 -0.07906085 -0.0932017 -0.1594534 -0.1236384 -0.08050133 -0.05006213 -0.1476727 -0.189671 -0.1455714 -0.06049765 -0.02432456 -0.0664919 -0.1000696 -0.140768
0.008234361 -0.04311999 0.07016975 0.05173818 0.01410386 -0.01569992 0.06115439 0.02559736 0.0512811 0.07362483 0.1156637 0.07177352 0.05931892 0.04154645 -0.009372027 0.02660787 0.063179 0.07912217 0.04465353 0.06354398 0.0859663 0.02078759 0.08179128 0.03795236 0.06307884 0.09555206 0.1107227 0.06510012 0.04518077
-0.1603879 -0.1975162 -0.0007986635 0.0446232 -0.2500623 -0.05189556 -0.07020424 -0.1250413 -0.1095028 -0.02949785 -0.05057893 -0.01200522 -0.1112319 -0.05064652 -0.07247301 0.01900897 -0.03901676 -0.04300774 -0.02611105 0.006199653 -0.006703743 -0.1563792 -0.1178957 -0.06144837 0.0001840422 0.06270976 0.02745791 -0.1056323 -0.01447306
0.04403316 -0.04188988 0.02845658 0.01576942 0.04162821 0.06675307 -0.01834912 0.06544419 0.03473006 -0.03149026 -0.03570664 -0.06039773 0.01666811 -0.06970972 0.08512802 0.003569661 -0.01264408 0.01631914 0.0332448 -0.06182284 -0.05801516 0.05345721 0.0125443 0.02507364 -0.01297034 -0.08410644 -0.02586605 0.03879097 -0.004225825
-0.03902866 -0.02802174 -0.07569982 -0.05757967 0.0342558 -0.09902501 0.006153803 -0.07700921 -0.0573447 -0.05059066 -0.002397249 -0.05800606 -0.02132784 -0.08816397 -0.006778753 -0.09626327 0.008867646 -0.03828217 -0.04195403 -0.04745968 -0.07881788 -0.01479369 -0.06198194 -0.03624846 -0.03453201 -0.04486379 -0.0469626 -0.05033068 -0.07845756
-0.07215886 0.1058656 -0.03896947 -0.02849195 -0.09107602 -0.002562047 -0.06494761 -0.02516777 0.06513396 -0.006520863 0.07864867 -0.07578398 -0.05501913 -0.01951018 -0.07980704 -0.05785101 -0.07204041 -0.01002468 -0.07143147 -0.01808744 -0.04727813 -0.09634064 -0.05845476 -0.07853416 -0.02918623 -0.06244384 0.002716306 -0.0401986 -0.02147307
0.1978853 0.1896794 0.09832436 0.1093986 0.2049037 0.1346386 0.1374109 0.1292994 0.1288404 0.1070685 0.05531903 0.0698443 0.1123837 0.04909434 0.166577 0.1186593 0.03913379 0.08699917 0.1412839 0.04159391 0.05544535 0.1463244 0.1204367 0.1296469 -0.006380845 0.03691614 0.006541388 0.1194421 0.0956059
0.07028487 0.2176774 0.03233135 -0.02438826 0.04005823 0.02625249 0.07553341 0.009911607 -0.01615407 0.003501596 -0.02199596 0.001844254 0.03663818 0.05330645 0.006339796 -0.008930747 -0.01209312 -0.009618677 0.08833549 0.001682058 -0.02301877 0.1031798 0.06469491 0.04584916 -0.001000786 -0.08795613 -0.05018208 0.05088408 -0.00552401
0.03401617 0.1288031 0.05420299 0.07441139 0.09770896 0.04493941 0.07145892 0.06645842 0.07138877 0.06439093 0.08019283 0.05831631 0.06734169 0.06241839 0.02645998 0.0346665 0.07495569 0.06067264 0.06480743 0.06506359 0.06204582 0.08420051 0.08537882 0.04295104 0.06960682 0.09719507 0.003831784 0.04021031 0.05128518
-0.05011483 -0.1084115 -0.0468734 -0.04433978 -0.1048078 -0.08887686 -0.0635538 -0.0459773 -0.02416127 -0.04400494 -0.05876963 -0.02731118 -0.07390422 -0.03398717 -0.02016011 -0.02182543 -0.02478436 -0.04192761 -0.01277399 -0.02713655 0.02565069 -0.07426977 -0.05199632 -0.04431187 -0.01448619 -0.03725193 -0.002187796 -0.04936993 -0.04228371
0.01720702 -0.06187541 0.05776411 0.03791207 0.04505838 0.03466201 0.03481975 0.008051321 0.02871018 0.04435924 0.05786897 0.07693989 0.02567439 0.04989078 0.02481016 0.03321585 0.07024676 0.06797694 0.02550393 0.05570098 0.04290752 0.01369885 0.03577234 0.02451754 0.03719976 0.02602208 0.04992809 0.01477525 0.02813837
-0.05300304 -0.02083549 0.03802879 -0.02536865 0.007063299 -0.03258951 0.00631717 -0.03201952 -0.04906814 -0.01786879 -0.02499909 -0.01423501 -0.03781848 -0.0168071 -0.01667303 -0.008970079 -0.000129887 -0.01585233 -0.03140869 -0.0009186314 -0.04445175 -0.04315571 -0.007589998 -0.02724472 -0.01917109 0.01298002 -0.01372341 0.01245541 -0.002042829
-0.09514671 -0.1319808 -0.0412566 -0.02524608 -0.05532543 -0.01754433 -0.1203051 -0.06204472 -0.04423997 -0.05360657 -0.0422704 -0.01785083 -0.06504957 -0.04933273 -0.04439411 -0.02499664 -0.04166714 -0.03615403 -0.0433481 -0.02764581 -0.006109504 -0.0318821 -0.04956839 -0.05099276 -0.01519017 -0.0612943 0.004566242 -0.01165582 -0.05405191
-0.01527527 -0.05852756 0.0472708 0.03763393 0.1046019 0.02136723 -0.02008677 0.03143681 0.01489165 0.0451876 0.0465112 0.03313778 0.03665979 0.04253002 0.02083476 0.03520018 0.04075695 0.02049717 0.01142 0.03466765 0.04533025 -0.06045364 0.01306109 0.02757017 0.04308704 -0.06504989 0.03875221 0.07368929 0.01654899
-0.0407351 0.01008923 -0.01789082 -0.01876792 -0.01335734 -0.0323843 -0.02494629 -0.02021224 -0.01449985 -0.03383888 -0.004056026 0.007631315 -0.0403412 -0.002734104 -0.007270956 -0.03032996 -0.008098284 -0.009252965 -0.01610094 0.02315541 0.005926418 -0.0158952 -0.04661108 -0.03583359 -0.01000463 0.009871829 0.006970967 -0.02989801 -0.01447566
0.130623 0.1779352 0.04901024 0.05890631 0.06793607 0.05894407 0.07166389 0.07409341 0.06829131 0.07672418 0.07644084 0.04081898 0.06237964 0.06278298 0.0991415 0.05035859 0.05187673 0.07173247 0.07061461 0.02727046 0.02344564 0.1422058 0.07893932 0.1096056 0.03591047 0.0458388 0.05368828 0.03162925 0.08364005
